# Supplementary material for: 5-(4-Fluoro­phen­yl)-4-(4-pyrid­yl)-1,3-oxazol-2-amine
Source: Acta Crystallogr Sect E Struct Rep Online. 2010 Mar 24;66(Pt 4):o917. doi: 10.1107/S1600536810009189 (PMC2983790; doi:10.1107/S1600536810009189)
Supplement: Supplementary file 2 [file e-66-0o917-Isup2.hkl]

# 
# h,k,l, Fc-squared, Fo-squared, sigma(Fo-squared) and status flag 
# 
data_I
_shelx_title ' pk03194 in Pbca' 
_shelx_refln_list_code          4 
_shelx_F_calc_maximum      327.67 
_exptl_crystal_F_000      1056.00 
_reflns_d_resolution_high  0.8211 
 
loop_ 
 _symmetry_equiv_pos_as_xyz 
 'x, y, z' 
 '-x+1/2, -y, z+1/2' 
 'x+1/2, -y+1/2, -z' 
 '-x, y+1/2, -z+1/2' 
 '-x, -y, -z' 
 'x-1/2, y, -z-1/2' 
 '-x-1/2, y-1/2, z' 
 'x, -y-1/2, z-1/2' 
 
_cell_length_a    10.1017 
_cell_length_b     8.3889 
_cell_length_c    29.1268 
_cell_angle_alpha  90.000 
_cell_angle_beta   90.000 
_cell_angle_gamma  90.000 
 
_shelx_F_squared_multiplier     1.000 
 
loop_ 
 _refln_index_h 
 _refln_index_k 
 _refln_index_l 
 _refln_F_squared_calc 
 _refln_F_squared_meas 
 _refln_F_squared_sigma 
 _refln_observed_status 
   2   0   0    28699.76    31655.27    513.23 o 
   4   0   0     7868.57    10256.39    119.49 o 
   6   0   0      443.12      491.60     15.25 o 
   8   0   0     1054.17     1098.41     33.18 o 
  10   0   0     1340.02     1265.13     36.87 o 
  12   0   0      183.00      194.77      9.19 o 
   2   1   0    23512.04    28115.33    491.28 o 
   4   1   0      122.00      141.15      5.90 o 
   6   1   0       57.35       52.18      4.82 o 
   8   1   0      672.30      733.51     22.34 o 
  10   1   0      112.59      106.30      9.50 o 
  12   1   0      111.79       87.45      6.59 o 
   0   2   0     1514.91     1390.20     21.88 o 
   2   2   0      866.92      866.61     17.64 o 
   4   2   0     1505.17     1690.72     32.01 o 
   6   2   0      818.86      897.54     26.48 o 
   8   2   0      301.19      295.45     13.06 o 
  10   2   0       26.23       33.12      6.13 o 
  12   2   0       38.13       38.24      4.39 o 
   2   3   0     2979.33     2888.92     43.67 o 
   4   3   0      115.30      144.86      6.77 o 
   6   3   0     2772.20     2777.06     53.42 o 
   8   3   0      857.86      813.19     24.56 o 
  10   3   0      555.81      583.39     19.32 o 
   0   4   0    10723.71    10296.19    123.40 o 
   2   4   0      264.36      246.08      8.47 o 
   4   4   0       66.75       54.74      5.39 o 
   6   4   0      790.26      789.79     22.72 o 
   8   4   0      827.79      795.69     24.55 o 
  10   4   0       95.85      108.43      8.66 o 
   2   5   0       95.76       90.86      6.43 o 
   4   5   0      451.54      408.85     13.71 o 
   6   5   0       41.13       28.59      6.15 o 
   8   5   0      330.18      291.38     14.31 o 
  10   5   0       61.38       55.85      6.00 o 
   0   6   0       32.26       35.50      4.61 o 
   2   6   0      449.03      493.49     15.37 o 
   4   6   0      261.97      256.70     11.49 o 
   6   6   0       36.81       33.48      6.80 o 
   8   6   0      145.93      139.53      9.90 o 
   2   7   0        8.29       11.29      4.31 o 
   4   7   0       55.83       44.95      7.43 o 
   6   7   0       40.32       40.60      6.85 o 
   8   7   0        7.59        9.70      4.31 o 
   0   8   0       81.61       94.35      9.42 o 
   2   8   0       24.64       13.39      6.27 o 
   4   8   0       42.19       44.28      6.38 o 
   6   8   0      110.36      124.46      8.51 o 
   2   9   0       16.99        9.56      4.95 o 
   4   9   0       29.47       32.88      4.85 o 
   0  10   0      152.53      168.24      8.67 o 
   2  10   0        4.82        2.70      3.33 o 
   1   1   1      734.80      784.59     12.85 o 
   2   1   1     2337.84     2479.34     33.25 o 
   3   1   1     1409.02     1599.66     26.64 o 
   4   1   1       22.75       31.11      3.30 o 
   5   1   1      193.56      244.31      8.62 o 
   6   1   1       23.98       24.47      4.11 o 
   7   1   1       25.07       41.07      5.08 o 
   8   1   1     1811.91     1993.32     46.77 o 
   9   1   1       91.05       64.15      9.45 o 
  10   1   1      415.96      424.35     17.43 o 
  11   1   1      115.99      114.99      9.00 o 
  12   1   1        2.03        3.87      3.16 o 
   0   2   1     5388.13     4941.98     58.74 o 
   1   2   1     2598.91     2612.21     35.54 o 
   2   2   1     1439.13     1647.62     26.74 o 
   3   2   1      819.62      822.31     18.80 o 
   4   2   1       99.15       80.12      5.17 o 
   5   2   1     2428.70     2669.69     46.59 o 
   6   2   1     1488.88     1570.54     36.11 o 
   7   2   1      457.62      503.37     15.47 o 
   8   2   1      937.73      943.66     26.00 o 
   9   2   1     2065.21     1989.65     48.05 o 
  10   2   1      356.82      352.87     15.49 o 
  11   2   1      140.19      155.96      9.30 o 
  12   2   1        0.64        1.30      3.10 o 
   1   3   1      742.80      738.70     17.53 o 
   2   3   1       74.03       58.03      4.06 o 
   3   3   1        1.56       19.40      3.47 o 
   4   3   1      782.89      889.66     23.54 o 
   5   3   1       63.20       53.70      5.29 o 
   6   3   1        1.07        2.20      4.60 o 
   7   3   1       13.14       19.04      4.08 o 
   8   3   1     1156.56     1189.97     36.38 o 
   9   3   1       24.51       23.48      5.73 o 
  10   3   1       67.80       73.67      7.57 o 
  11   3   1        0.12        3.12      4.26 o 
   0   4   1     1258.38     1382.65     28.71 o 
   1   4   1      253.67      239.54      8.06 o 
   2   4   1       50.14       50.77      4.78 o 
   3   4   1      558.56      572.87     16.16 o 
   4   4   1       24.56       14.27      4.00 o 
   5   4   1      150.06      144.42      8.12 o 
   6   4   1      414.76      380.60     13.61 o 
   7   4   1     1101.48     1048.40     27.95 o 
   8   4   1       16.36       11.28      5.54 o 
   9   4   1        0.08        4.44      5.69 o 
  10   4   1       46.12       51.69      6.34 o 
  11   4   1       33.22       30.67      4.97 o 
   1   5   1     2126.79     2053.76     41.10 o 
   2   5   1      574.98      582.08     17.12 o 
   3   5   1      321.42      354.66     12.06 o 
   4   5   1        8.18        9.89      4.20 o 
   5   5   1       92.48       86.50      7.12 o 
   6   5   1      563.40      499.18     16.66 o 
   7   5   1      400.47      337.93     15.94 o 
   8   5   1       93.01      101.08      9.17 o 
   9   5   1        5.62        0.79      4.82 o 
  10   5   1      170.50      174.02      9.65 o 
   0   6   1      866.82      883.16     23.36 o 
   1   6   1      124.42      124.64      7.77 o 
   2   6   1        0.18       26.28      5.46 o 
   3   6   1      174.09      160.38      8.77 o 
   4   6   1      131.68      132.42      8.81 o 
   5   6   1      387.37      365.70     14.07 o 
   6   6   1      166.59      172.29     11.11 o 
   7   6   1      104.59       99.64      9.28 o 
   8   6   1       98.09      106.99      8.34 o 
   9   6   1       12.09        8.77      4.28 o 
   1   7   1        3.94       11.63      3.85 o 
   2   7   1       75.37       85.48      7.52 o 
   3   7   1        0.12       -1.81      5.70 o 
   4   7   1       52.95       43.09      7.03 o 
   5   7   1        0.00       -6.10      6.10 o 
   6   7   1        2.06        5.15      5.55 o 
   7   7   1      217.93      213.38     11.43 o 
   8   7   1        0.78        1.82      4.32 o 
   0   8   1      193.44      226.93     13.22 o 
   1   8   1      139.78      135.95     10.62 o 
   2   8   1        1.24        3.65      5.77 o 
   3   8   1        0.27        3.57      3.86 o 
   4   8   1       14.34        4.25      5.84 o 
   5   8   1      165.66      185.36     11.15 o 
   6   8   1        6.30       12.16      3.74 o 
   7   8   1       26.22       20.20      4.38 o 
   1   9   1       42.85       40.03      7.08 o 
   2   9   1        2.49       -3.62      5.07 o 
   3   9   1        7.15       13.63      5.12 o 
   4   9   1        4.13        9.67      3.84 o 
   5   9   1       34.34       44.34      5.20 o 
   0  10   1        3.74        6.62      3.37 o 
   1  10   1        0.46       -2.31      4.42 o 
   2  10   1        1.58       -3.81      3.81 o 
   0   0   2        0.76        3.46      0.88 o 
   1   0   2    10776.57     9315.49     98.28 o 
   2   0   2     6228.58     5983.03     68.29 o 
   3   0   2      561.18      497.96     12.78 o 
   4   0   2     2887.37     3504.79     50.33 o 
   5   0   2     3750.84     4292.06     62.78 o 
   6   0   2       50.59       50.83      4.87 o 
   7   0   2     2672.13     2881.08     54.90 o 
   8   0   2       10.75       14.77      4.95 o 
   9   0   2     3760.18     3810.85     71.30 o 
  10   0   2        2.95        5.40      4.77 o 
  11   0   2        1.91        4.48      4.83 o 
  12   0   2      118.23       99.10      6.92 o 
   1   1   2     4322.75     4558.39     52.12 o 
   2   1   2    12835.22    14010.94    150.09 o 
   3   1   2     1447.57     1452.16     25.17 o 
   4   1   2      557.39      593.08     16.61 o 
   5   1   2      622.07      612.36     18.91 o 
   6   1   2      310.03      348.18     11.51 o 
   7   1   2        0.60        1.51      5.97 o 
   8   1   2       78.12       84.76      7.49 o 
   9   1   2       60.16       64.82      8.57 o 
  10   1   2      759.34      791.95     23.82 o 
  11   1   2        0.77        3.67      4.34 o 
  12   1   2       22.56       19.79      3.70 o 
   0   2   2    45204.39    43627.06    687.83 o 
   1   2   2      808.73      797.27     15.89 o 
   2   2   2        4.74        7.97      2.31 o 
   3   2   2     1422.43     1563.78     28.01 o 
   4   2   2      767.22      922.55     22.44 o 
   5   2   2        0.43        2.72      3.72 o 
   6   2   2        0.79        3.34      4.27 o 
   7   2   2      481.11      520.99     15.90 o 
   8   2   2      567.57      594.71     18.06 o 
   9   2   2       10.11        0.00      7.69 o 
  10   2   2      354.35      382.89     15.91 o 
  11   2   2      114.43      132.04      9.05 o 
  12   2   2       29.78       28.02      3.99 o 
   1   3   2     4431.57     4052.66     54.76 o 
   2   3   2       68.82       50.02      3.84 o 
   3   3   2     2014.06     2012.13     36.04 o 
   4   3   2       26.00       21.64      3.88 o 
   5   3   2      246.63      242.19      9.65 o 
   6   3   2      118.31      110.52      7.03 o 
   7   3   2       85.35       87.87      8.00 o 
   8   3   2     2180.28     2223.91     51.46 o 
   9   3   2        8.38       14.20      5.42 o 
  10   3   2      191.06      205.54     11.77 o 
  11   3   2       80.63       93.58      7.11 o 
   0   4   2     2467.44     2252.19     39.21 o 
   1   4   2        6.78        0.46      3.72 o 
   2   4   2      593.70      654.02     19.30 o 
   3   4   2     1949.34     1829.67     37.10 o 
   4   4   2      163.24      167.59      8.24 o 
   5   4   2       92.01      108.14      7.22 o 
   6   4   2      181.45      175.84      9.52 o 
   7   4   2      258.68      242.42     12.04 o 
   8   4   2      416.49      404.18     17.68 o 
   9   4   2      300.14      282.09     13.84 o 
  10   4   2        0.46        0.00      4.58 o 
  11   4   2       47.93       65.87      5.82 o 
   1   5   2      228.99      228.00      9.47 o 
   2   5   2      612.06      596.97     17.57 o 
   3   5   2      120.97      114.45      7.14 o 
   4   5   2       99.06       97.06      7.03 o 
   5   5   2       60.80       53.91      6.32 o 
   6   5   2        8.14        9.55      4.53 o 
   7   5   2      259.52      248.34     13.70 o 
   8   5   2       58.21       70.72      8.34 o 
   9   5   2       14.01       19.99      3.95 o 
  10   5   2        0.44        0.59      4.15 o 
   0   6   2      539.03      538.54     15.76 o 
   1   6   2       47.29       49.48      5.54 o 
   2   6   2       19.28       25.23      4.71 o 
   3   6   2      329.64      342.75     13.16 o 
   4   6   2       13.46       11.36      4.82 o 
   5   6   2        0.01       -0.89      6.53 o 
   6   6   2       14.99       17.34      5.41 o 
   7   6   2      610.58      562.64     19.97 o 
   8   6   2       13.76       20.05      5.69 o 
   9   6   2        3.38        7.89      3.69 o 
   1   7   2       65.31       62.87      6.93 o 
   2   7   2       35.54       32.21      5.21 o 
   3   7   2      140.66      136.97      8.73 o 
   4   7   2       43.82       38.81      7.33 o 
   5   7   2        5.63       17.57      4.66 o 
   6   7   2        4.41        5.13      5.93 o 
   7   7   2       11.68        6.54      4.95 o 
   8   7   2        0.01        6.01      3.33 o 
   0   8   2       27.94       19.75      6.65 o 
   1   8   2        0.02        2.77      4.80 o 
   2   8   2       23.88        7.31      7.53 o 
   3   8   2       15.39       20.21      4.76 o 
   4   8   2        6.74       15.29      4.50 o 
   5   8   2       16.59       16.61      4.98 o 
   6   8   2       21.80       17.93      5.46 o 
   7   8   2       13.14       13.37      3.80 o 
   1   9   2      345.67      365.56     15.34 o 
   2   9   2       15.37       15.52      5.77 o 
   3   9   2        0.84       -3.37      4.72 o 
   4   9   2        0.13       -5.00      5.00 o 
   5   9   2       29.90       17.48      4.39 o 
   0  10   2        5.08       -0.47      5.01 o 
   1  10   2       33.75       26.28      4.89 o 
   2  10   2       15.16       17.77      3.98 o 
   1   1   3      171.97      186.39      5.14 o 
   2   1   3     1705.35     1866.24     27.39 o 
   3   1   3     1194.45     1239.67     22.98 o 
   4   1   3     2185.13     2415.39     39.31 o 
   5   1   3       11.41       19.64      3.44 o 
   6   1   3      311.50      306.60     10.76 o 
   7   1   3        9.31       11.08      4.06 o 
   8   1   3      330.21      345.55     13.46 o 
   9   1   3        0.04        4.69      7.90 o 
  10   1   3      249.45      246.45     13.43 o 
  11   1   3        4.06        2.19      7.03 o 
  12   1   3      105.28      117.43      7.00 o 
   0   2   3   107364.40   107809.84   1409.43 o 
   1   2   3    11107.95    11085.28    122.30 o 
   2   2   3    14101.49    15486.48    168.70 o 
   3   2   3      110.09      126.91      5.34 o 
   4   2   3     2830.58     3155.45     49.09 o 
   5   2   3     3304.79     3626.69     57.78 o 
   6   2   3      329.81      365.97     12.15 o 
   7   2   3      840.65      884.67     24.00 o 
   8   2   3        7.70        4.51      7.27 o 
   9   2   3      254.68      251.15     13.84 o 
  10   2   3        0.08       -1.68      5.32 o 
  11   2   3        3.80        6.41      4.39 o 
  12   2   3        9.40        8.43      3.44 o 
   1   3   3      182.27      167.82      5.98 o 
   2   3   3     1490.17     1463.20     28.01 o 
   3   3   3     4222.44     4567.42     64.46 o 
   4   3   3        3.31       12.42      3.30 o 
   5   3   3      535.73      551.32     16.76 o 
   6   3   3     1343.26     1414.20     35.77 o 
   7   3   3      321.23      299.79     12.82 o 
   8   3   3      359.76      359.93     13.89 o 
   9   3   3        1.54        4.93      4.62 o 
  10   3   3       28.66       21.27      5.27 o 
  11   3   3        0.16       -4.72      4.93 o 
   0   4   3     3087.94     2925.29     47.11 o 
   1   4   3       20.70       23.16      3.44 o 
   2   4   3     1872.57     1939.57     36.91 o 
   3   4   3       77.32       94.76      5.97 o 
   4   4   3      158.13      164.66      8.07 o 
   5   4   3       37.14       45.83      4.95 o 
   6   4   3        3.61        7.95      3.57 o 
   7   4   3      759.15      681.57     19.90 o 
   8   4   3      108.30      123.61     10.14 o 
   9   4   3      860.11      794.89     23.73 o 
  10   4   3       92.25       93.90      8.15 o 
  11   4   3       13.84       18.78      4.08 o 
   1   5   3       20.32       15.01      4.06 o 
   2   5   3     1468.80     1477.69     34.57 o 
   3   5   3        1.08        6.27      3.20 o 
   4   5   3       23.28        6.15      7.37 o 
   5   5   3       23.60       22.43      4.62 o 
   6   5   3      770.96      675.90     22.29 o 
   7   5   3       13.02       16.93      6.24 o 
   8   5   3      933.76      873.93     25.61 o 
   9   5   3      106.43       93.08      8.22 o 
  10   5   3       27.12       27.00      5.47 o 
   0   6   3     1000.57      942.99     28.91 o 
   1   6   3        0.62       -5.60      5.60 o 
   2   6   3       19.42       19.07      4.13 o 
   3   6   3      101.13       88.61      7.51 o 
   4   6   3      264.73      258.13     12.05 o 
   5   6   3        7.82        6.40      4.67 o 
   6   6   3      312.62      266.15     14.91 o 
   7   6   3       60.34       67.65      7.44 o 
   8   6   3       19.33       20.45      4.55 o 
   9   6   3       20.33       29.17      4.92 o 
   1   7   3      202.90      208.33     10.69 o 
   2   7   3        0.77        1.82      5.15 o 
   3   7   3        0.33        2.76      5.29 o 
   4   7   3       48.42       33.26      7.70 o 
   5   7   3        4.71        0.00      6.88 o 
   6   7   3        6.97        7.38      5.42 o 
   7   7   3       11.39       15.47      4.61 o 
   8   7   3        1.17        0.00      3.53 o 
   0   8   3      385.89      386.05     17.60 o 
   1   8   3       12.51       13.52      4.68 o 
   2   8   3        0.37        0.00      4.85 o 
   3   8   3       88.92       92.40      8.38 o 
   4   8   3        0.52        3.38      3.97 o 
   5   8   3        0.02       -5.61      5.61 o 
   6   8   3      293.09      285.63     13.01 o 
   7   8   3        0.43       -1.00      4.02 o 
   1   9   3      105.73       90.57      8.90 o 
   2   9   3      102.24       93.35      8.33 o 
   3   9   3        0.00       -4.82      4.82 o 
   4   9   3       27.46       29.40      5.06 o 
   5   9   3       20.38       19.30      4.08 o 
   0  10   3      240.83      253.43     10.82 o 
   1  10   3        2.49       -3.17      4.27 o 
   2  10   3       10.11       10.47      3.63 o 
   0   0   4     3906.64     3238.89     37.79 o 
   1   0   4      391.46      310.76      7.62 o 
   2   0   4    10518.81     9002.62    100.09 o 
   3   0   4      845.37      763.84     16.97 o 
   4   0   4      320.32      405.52     11.31 o 
   5   0   4    12111.63    13207.89    155.63 o 
   6   0   4      607.59      638.77     17.98 o 
   7   0   4      853.62      827.36     22.35 o 
   8   0   4      902.11      903.55     25.20 o 
   9   0   4     1151.65     1119.28     34.79 o 
  10   0   4      100.72       99.17      9.15 o 
  11   0   4     1106.59     1150.36     32.08 o 
  12   0   4      194.23      177.09      8.85 o 
   1   1   4      984.99     1018.26     16.86 o 
   2   1   4     1829.10     1835.20     27.50 o 
   3   1   4      813.17      805.56     18.00 o 
   4   1   4      381.04      370.21     11.01 o 
   5   1   4       78.28       77.06      5.47 o 
   6   1   4      528.93      612.82     17.53 o 
   7   1   4      754.30      809.65     22.29 o 
   8   1   4       25.56       45.55      5.87 o 
   9   1   4      392.68      390.84     17.38 o 
  10   1   4      289.68      301.55     14.45 o 
  11   1   4      176.79      197.20     11.31 o 
  12   1   4        2.02        2.77      2.32 o 
   0   2   4     3275.10     2781.41     37.89 o 
   1   2   4     2739.14     2756.18     38.16 o 
   2   2   4     7051.45     7639.28     90.08 o 
   3   2   4      486.80      570.51     15.78 o 
   4   2   4      870.15     1065.95     24.82 o 
   5   2   4      228.28      232.02      8.91 o 
   6   2   4      154.24      169.80      8.36 o 
   7   2   4      204.19      198.93     10.28 o 
   8   2   4      107.62      127.66      9.03 o 
   9   2   4      194.71      203.63     12.44 o 
  10   2   4        2.96        2.87      4.64 o 
  11   2   4       64.35       66.00      6.71 o 
   1   3   4    10684.17    10079.26    117.26 o 
   2   3   4       87.50       88.37      4.92 o 
   3   3   4      929.07      856.60     21.89 o 
   4   3   4      651.07      665.79     20.43 o 
   5   3   4      155.62      154.88      7.51 o 
   6   3   4      544.77      522.50     17.42 o 
   7   3   4      997.54      941.13     25.77 o 
   8   3   4      645.72      661.72     22.06 o 
   9   3   4      131.29      126.13     10.32 o 
  10   3   4       50.72       45.97      6.25 o 
  11   3   4       54.77       63.48      6.28 o 
   0   4   4     1261.01     1152.99     26.28 o 
   1   4   4      395.75      395.47     12.18 o 
   2   4   4        1.02        2.55      4.81 o 
   3   4   4      114.68      137.77      6.90 o 
   4   4   4      172.20      187.75      8.52 o 
   5   4   4     1250.24     1226.91     33.30 o 
   6   4   4        1.15       10.96      4.42 o 
   7   4   4       72.36       70.23      7.53 o 
   8   4   4      264.36      235.27     13.82 o 
   9   4   4       22.21       20.51      5.90 o 
  10   4   4        0.55       -0.69      4.75 o 
  11   4   4      136.31      136.63      8.28 o 
   1   5   4     1495.69     1445.20     33.75 o 
   2   5   4      116.32      139.09      7.67 o 
   3   5   4       21.66       25.00      4.72 o 
   4   5   4       39.44       32.95      5.23 o 
   5   5   4      186.28      188.26     10.37 o 
   6   5   4        3.67        4.58      5.41 o 
   7   5   4       91.21       87.79      8.78 o 
   8   5   4      326.02      314.48     15.20 o 
   9   5   4      222.33      214.00     12.22 o 
  10   5   4      124.41      130.19      8.34 o 
   0   6   4       33.55       24.51      5.35 o 
   1   6   4      291.81      264.58     11.06 o 
   2   6   4      490.15      540.31     18.23 o 
   3   6   4      197.47      242.75     10.97 o 
   4   6   4       91.33       73.57      7.34 o 
   5   6   4        5.97       12.38      4.13 o 
   6   6   4      156.68      154.52     10.78 o 
   7   6   4      590.28      590.35     20.58 o 
   8   6   4        0.02        3.12      4.93 o 
   9   6   4       33.26       32.38      5.29 o 
   1   7   4        2.21       -2.66      5.54 o 
   2   7   4        0.78        0.91      5.08 o 
   3   7   4        3.10        5.54      4.13 o 
   4   7   4       66.28       73.34      8.14 o 
   5   7   4      192.64      183.84     12.03 o 
   6   7   4      249.82      219.68     12.78 o 
   7   7   4        0.18        0.00      5.60 o 
   8   7   4       66.18       69.09      6.96 o 
   0   8   4        0.53        4.62      5.47 o 
   1   8   4       92.13       98.77      8.92 o 
   2   8   4       46.22       47.28      6.82 o 
   3   8   4        1.97       -2.58      6.48 o 
   4   8   4        5.73        8.41      3.76 o 
   5   8   4       39.43       39.39      6.97 o 
   6   8   4       12.30        9.21      4.75 o 
   7   8   4       11.13       16.02      3.99 o 
   1   9   4      123.38      119.34      9.59 o 
   2   9   4        7.95        1.47      5.80 o 
   3   9   4        0.10        2.06      4.29 o 
   4   9   4        3.90        7.75      3.19 o 
   5   9   4       28.58       25.71      4.20 o 
   0  10   4       36.53       38.00      5.50 o 
   1  10   4       87.41       87.72      6.27 o 
   2  10   4       26.44       30.67      4.58 o 
   1   1   5      198.03      215.28      6.16 o 
   2   1   5     2589.85     2519.20     35.41 o 
   3   1   5    11886.15    12449.21    139.88 o 
   4   1   5      812.82      866.37     21.39 o 
   5   1   5     1314.06     1338.02     30.04 o 
   6   1   5      547.59      606.53     17.61 o 
   7   1   5        0.22       -5.30      6.10 o 
   8   1   5      540.71      544.84     16.95 o 
   9   1   5      187.41      172.88     12.11 o 
  10   1   5      329.22      316.43     14.67 o 
  11   1   5       12.65        6.17      4.95 o 
  12   1   5       61.64       82.14      6.35 o 
   0   2   5      204.69      191.87      6.48 o 
   1   2   5     1201.88     1094.09     20.45 o 
   2   2   5     1704.74     1875.43     30.71 o 
   3   2   5     1157.85     1274.11     25.48 o 
   4   2   5       10.84       10.92      3.50 o 
   5   2   5      743.71      791.09     23.33 o 
   6   2   5       41.15       52.12      5.28 o 
   7   2   5        3.58        5.31      4.49 o 
   8   2   5        5.30        3.64      7.29 o 
   9   2   5      442.89      404.84     17.45 o 
  10   2   5       13.72       14.84      4.71 o 
  11   2   5      132.88      145.44      8.93 o 
   1   3   5      510.30      474.32     14.41 o 
   2   3   5      451.44      455.13     12.28 o 
   3   3   5     3579.72     3599.65     54.85 o 
   4   3   5      856.05      879.91     24.11 o 
   5   3   5       39.70       39.53      4.69 o 
   6   3   5        2.48        0.76      5.35 o 
   7   3   5      231.44      248.19     11.34 o 
   8   3   5       35.64       36.37      6.27 o 
   9   3   5       38.39       40.47      6.56 o 
  10   3   5       36.35       33.72      5.65 o 
  11   3   5        0.26       -1.70      4.30 o 
   0   4   5     5690.87     5367.78     74.23 o 
   1   4   5      167.43      179.01      7.43 o 
   2   4   5      425.74      446.14     13.73 o 
   3   4   5      915.23      951.33     25.87 o 
   4   4   5     4264.43     4222.66     68.12 o 
   5   4   5        3.08       14.78      4.51 o 
   6   4   5      403.56      379.72     14.03 o 
   7   4   5     1018.33      953.00     26.81 o 
   8   4   5       40.64       27.57      7.58 o 
   9   4   5        4.44       11.05      5.18 o 
  10   4   5       83.83       94.37      7.51 o 
  11   4   5        0.31        0.94      3.89 o 
   1   5   5      703.30      677.16     18.58 o 
   2   5   5      375.38      416.25     13.00 o 
   3   5   5      524.91      542.26     17.23 o 
   4   5   5        7.10        5.88      3.65 o 
   5   5   5       10.97        4.29      7.24 o 
   6   5   5     1305.78     1319.12     37.85 o 
   7   5   5       29.05       18.17      6.30 o 
   8   5   5      168.29      166.37     11.10 o 
   9   5   5        6.71        8.19      3.47 o 
  10   5   5       49.76       47.12      5.77 o 
   0   6   5      235.47      221.64     10.45 o 
   1   6   5        0.41       -6.97      6.97 o 
   2   6   5        1.34       -4.39      4.39 o 
   3   6   5       29.20       32.56      5.66 o 
   4   6   5       27.84       24.81      6.08 o 
   5   6   5       11.26       -4.52      7.40 o 
   6   6   5       88.60       84.44      9.21 o 
   7   6   5        7.80        7.03      7.57 o 
   8   6   5       11.26        0.00      7.09 o 
   9   6   5       16.03       15.47      4.18 o 
   1   7   5      766.65      783.09     24.13 o 
   2   7   5      208.69      203.74     10.57 o 
   3   7   5       18.91       27.76      5.76 o 
   4   7   5        3.17        8.01      4.81 o 
   5   7   5      298.00      278.96     14.18 o 
   6   7   5      125.57      132.63     10.47 o 
   7   7   5       11.86       15.10      4.80 o 
   8   7   5      492.85      520.39     16.59 o 
   0   8   5      462.95      451.04     18.20 o 
   1   8   5       91.42       94.13      9.24 o 
   2   8   5        7.03        3.62      5.72 o 
   3   8   5      157.91      164.75     11.33 o 
   4   8   5        0.04       -0.81      4.78 o 
   5   8   5       21.37       18.18      5.40 o 
   6   8   5       16.25       16.82      4.29 o 
   7   8   5      239.70      219.00     10.14 o 
   1   9   5       40.03       42.25      6.87 o 
   2   9   5        1.16        0.73      4.77 o 
   3   9   5        1.51        8.12      2.92 o 
   4   9   5       61.67       70.01      6.70 o 
   5   9   5       60.89       48.77      6.10 o 
   0  10   5      120.18      108.28      7.86 o 
   1  10   5        0.23       -4.60      4.60 o 
   0   0   6    89994.02    91757.28   1188.80 o 
   1   0   6     1906.90     1676.87     24.87 o 
   2   0   6     1949.52     1523.33     24.91 o 
   3   0   6     1019.67      816.83     18.55 o 
   4   0   6       88.85       92.79      5.28 o 
   5   0   6     7706.79     7945.19    103.03 o 
   6   0   6      188.59      245.38      9.90 o 
   7   0   6      908.45      962.02     29.49 o 
   8   0   6      121.86      136.68      9.14 o 
   9   0   6        6.73       -5.46      7.39 o 
  10   0   6        7.30        0.00      6.96 o 
  11   0   6      372.71      374.38     14.51 o 
  12   0   6       21.94       26.95      3.67 o 
   1   1   6     3968.92     3834.63     48.03 o 
   2   1   6       10.87       10.89      2.55 o 
   3   1   6      246.24      260.41      8.46 o 
   4   1   6      204.27      247.33      8.22 o 
   5   1   6      540.81      633.81     16.89 o 
   6   1   6        2.49        8.68      3.59 o 
   7   1   6       19.39       33.38      4.88 o 
   8   1   6       17.32       19.79      5.55 o 
   9   1   6      376.37      361.57     15.93 o 
  10   1   6        0.36       -0.85      6.18 o 
  11   1   6        1.46       -0.68      5.21 o 
  12   1   6      206.31      220.10      8.99 o 
   0   2   6     5180.44     4866.92     60.89 o 
   1   2   6       94.86       82.97      4.12 o 
   2   2   6     3045.65     3148.03     45.12 o 
   3   2   6      383.79      479.25     12.59 o 
   4   2   6      520.17      609.25     18.62 o 
   5   2   6      165.46      165.04      7.68 o 
   6   2   6       24.36       30.11      4.54 o 
   7   2   6     1816.84     1847.79     43.79 o 
   8   2   6      117.02       87.54      7.57 o 
   9   2   6      672.28      661.81     22.07 o 
  10   2   6      318.53      318.50     14.79 o 
  11   2   6       34.85       27.86      5.31 o 
   1   3   6        8.92       13.35      2.47 o 
   2   3   6     1147.54     1300.05     27.14 o 
   3   3   6      309.52      271.72      8.78 o 
   4   3   6     1356.07     1441.47     32.40 o 
   5   3   6       82.71       82.43      6.44 o 
   6   3   6     1605.82     1578.70     38.91 o 
   7   3   6       74.03       66.60      6.41 o 
   8   3   6      645.31      633.86     21.69 o 
   9   3   6       58.01       49.41      7.56 o 
  10   3   6      109.07      107.18      8.73 o 
  11   3   6        2.02        1.73      4.11 o 
   0   4   6      864.62      830.61     22.46 o 
   1   4   6      670.55      653.12     19.86 o 
   2   4   6      239.28      213.42      8.58 o 
   3   4   6      268.13      280.16     10.04 o 
   4   4   6       66.53       62.31      6.27 o 
   5   4   6     1612.54     1522.46     37.93 o 
   6   4   6       41.95       39.15      5.90 o 
   7   4   6      886.95      836.03     25.07 o 
   8   4   6      240.42      245.91     13.37 o 
   9   4   6      150.33      144.67     10.36 o 
  10   4   6        8.66        8.37      3.95 o 
  11   4   6       73.68      100.09      6.21 o 
   1   5   6     2628.60     2449.16     47.37 o 
   2   5   6       53.19       60.44      5.47 o 
   3   5   6       45.32       45.41      4.96 o 
   4   5   6        0.84        1.58      4.05 o 
   5   5   6     1004.06     1027.20     27.11 o 
   6   5   6       61.20       49.37      7.67 o 
   7   5   6       96.86       73.23      8.77 o 
   8   5   6      116.66       97.00      9.48 o 
   9   5   6       48.67       59.40      6.85 o 
  10   5   6        0.19        1.10      4.12 o 
   0   6   6      445.90      422.13     14.63 o 
   1   6   6      334.55      330.34     12.52 o 
   2   6   6       17.16       19.78      4.74 o 
   3   6   6       13.60       14.96      4.89 o 
   4   6   6      183.43      189.27     10.29 o 
   5   6   6       15.59       27.62      6.98 o 
   6   6   6       97.89      102.63      8.94 o 
   7   6   6      352.60      350.03     15.76 o 
   8   6   6      223.01      231.28     11.92 o 
   9   6   6      166.24      178.33      9.45 o 
   1   7   6      673.43      670.87     22.53 o 
   2   7   6       31.59       37.36      5.49 o 
   3   7   6       65.64       70.50      8.46 o 
   4   7   6        4.60        2.77      5.30 o 
   5   7   6        3.80        2.69      4.65 o 
   6   7   6       82.96       69.21      8.48 o 
   7   7   6       28.84       40.24      6.00 o 
   8   7   6        0.01       -1.09      4.55 o 
   0   8   6        0.01        1.84      6.87 o 
   1   8   6        0.28        5.48      4.08 o 
   2   8   6        0.20        1.80      5.55 o 
   3   8   6       12.62       14.54      5.18 o 
   4   8   6       31.15       35.16      6.41 o 
   5   8   6        1.93        2.98      5.68 o 
   6   8   6       53.08       48.97      6.08 o 
   7   8   6        4.07        1.45      4.51 o 
   1   9   6       93.35      103.48      8.63 o 
   2   9   6       19.34       18.58      4.88 o 
   3   9   6       52.94       67.63      6.39 o 
   4   9   6        4.84        9.37      4.59 o 
   5   9   6       14.87       15.63      3.42 o 
   0  10   6      107.03      102.14      7.06 o 
   1  10   6       35.95       42.18      4.78 o 
   1   1   7      995.65      963.36     18.20 o 
   2   1   7     1124.75     1134.55     21.60 o 
   3   1   7     1865.73     1766.18     30.92 o 
   4   1   7     1654.35     1857.71     34.59 o 
   5   1   7       96.11      114.50      6.62 o 
   6   1   7     1435.74     1458.03     35.14 o 
   7   1   7        9.63        6.47      3.80 o 
   8   1   7       57.81       53.58      6.58 o 
   9   1   7       97.82       78.35      8.96 o 
  10   1   7        4.24       -4.20      5.89 o 
  11   1   7       93.81      103.87      8.04 o 
  12   1   7      144.66      176.09      8.33 o 
   0   2   7    13499.75    13065.58    144.93 o 
   1   2   7     2847.27     2601.39     39.51 o 
   2   2   7     1735.14     1741.74     30.37 o 
   3   2   7     2825.11     3115.27     47.75 o 
   4   2   7      703.30      739.21     20.95 o 
   5   2   7     2428.17     2685.63     48.79 o 
   6   2   7      368.44      379.39     12.88 o 
   7   2   7      273.03      251.52     11.40 o 
   8   2   7      494.34      483.89     16.19 o 
   9   2   7      101.94      108.22      9.21 o 
  10   2   7        2.65        1.67      4.42 o 
  11   2   7       87.96       93.78      8.10 o 
   1   3   7       40.12       29.59      3.79 o 
   2   3   7     1755.60     1808.51     33.81 o 
   3   3   7     1080.38     1118.64     26.61 o 
   4   3   7       13.81       21.64      4.20 o 
   5   3   7      356.61      351.77     12.09 o 
   6   3   7      412.71      449.83     14.60 o 
   7   3   7       61.05       78.41      7.11 o 
   8   3   7       18.56       32.51      5.46 o 
   9   3   7       28.08       39.40      5.54 o 
  10   3   7       57.90       60.22      7.58 o 
  11   3   7       56.71       66.95      6.21 o 
   0   4   7     1765.61     1639.98     33.80 o 
   1   4   7       11.45       10.24      3.05 o 
   2   4   7     1980.26     2087.09     40.31 o 
   3   4   7       65.32       51.00      4.71 o 
   4   4   7      786.50      755.78     20.57 o 
   5   4   7       86.99       81.53      6.88 o 
   6   4   7      233.24      246.16     11.11 o 
   7   4   7        7.04        9.79      5.04 o 
   8   4   7       36.99       28.69      6.42 o 
   9   4   7      121.09      110.43      9.45 o 
  10   4   7        6.96       -1.31      4.98 o 
  11   4   7       38.75       41.50      4.51 o 
   1   5   7      438.76      433.43     13.29 o 
   2   5   7      809.23      816.92     21.47 o 
   3   5   7        1.86        2.96      5.03 o 
   4   5   7      122.98      128.88      8.14 o 
   5   5   7        0.20        0.87      4.87 o 
   6   5   7     1511.31     1458.22     40.48 o 
   7   5   7      467.18      417.81     17.77 o 
   8   5   7      186.88      169.72     11.71 o 
   9   5   7        8.97       -3.56      6.34 o 
  10   5   7       90.31      113.43      7.47 o 
   0   6   7      373.57      327.75     12.75 o 
   1   6   7      227.12      224.86     10.64 o 
   2   6   7        0.00       -1.64      5.22 o 
   3   6   7        2.99        2.60      5.40 o 
   4   6   7      723.01      741.30     23.30 o 
   5   6   7      264.01      267.01     14.17 o 
   6   6   7       11.11       11.00      5.80 o 
   7   6   7       11.69       16.08      4.81 o 
   8   6   7       20.84       24.24      5.45 o 
   9   6   7        0.46       -3.28      5.01 o 
   1   7   7      274.87      283.26     12.68 o 
   2   7   7       38.50       22.24      5.45 o 
   3   7   7      111.72      131.90     10.20 o 
   4   7   7       69.42       90.18      8.75 o 
   5   7   7       15.35        9.47      5.74 o 
   6   7   7      511.06      471.72     17.72 o 
   7   7   7       60.85       57.65      6.77 o 
   8   7   7      292.18      319.99     12.40 o 
   0   8   7       66.49       64.48      7.28 o 
   1   8   7       45.90       52.00      7.33 o 
   2   8   7      744.19      720.15     23.84 o 
   3   8   7        2.20       -0.84      5.74 o 
   4   8   7       82.94       74.69      7.65 o 
   5   8   7      180.11      177.44     10.54 o 
   6   8   7       24.42       13.56      4.98 o 
   7   8   7        0.07        4.94      2.80 o 
   1   9   7       47.83       58.65      6.55 o 
   2   9   7        6.67        9.77      3.87 o 
   3   9   7        0.27       -5.81      5.81 o 
   4   9   7      217.42      195.98     10.10 o 
   5   9   7        0.61        1.38      4.13 o 
   0  10   7       27.41       26.08      4.41 o 
   0   0   8    17100.48    15152.63    163.51 o 
   1   0   8     1067.46     1084.58     20.10 o 
   2   0   8       93.63       75.80      4.05 o 
   3   0   8     7424.96     6534.67     82.13 o 
   4   0   8     1587.61     1396.96     29.33 o 
   5   0   8     1289.57     1285.61     30.43 o 
   6   0   8     1415.37     1338.69     33.71 o 
   7   0   8      821.62      796.96     22.89 o 
   8   0   8     1106.71      887.12     25.53 o 
   9   0   8      104.88       81.18      8.83 o 
  10   0   8      520.13      490.86     18.33 o 
  11   0   8       62.46       70.09      6.49 o 
   1   1   8     2892.47     2762.90     38.90 o 
   2   1   8     1477.03     1617.85     28.00 o 
   3   1   8     1411.19     1477.03     28.08 o 
   4   1   8       94.53      100.08      5.89 o 
   5   1   8     3386.44     3577.08     58.26 o 
   6   1   8      210.74      208.23      9.38 o 
   7   1   8       69.40       62.22      7.18 o 
   8   1   8       23.04       17.41      5.31 o 
   9   1   8      158.95      142.65     10.61 o 
  10   1   8        2.70        7.41      3.99 o 
  11   1   8       80.95       82.82      6.67 o 
   0   2   8    31017.43    31466.11    331.13 o 
   1   2   8      147.45      139.92      5.51 o 
   2   2   8      435.01      430.40     11.54 o 
   3   2   8       42.39       50.81      4.13 o 
   4   2   8     1277.34     1333.24     29.91 o 
   5   2   8       79.39       99.76      6.44 o 
   6   2   8      110.02      138.75      7.96 o 
   7   2   8      425.15      391.11     14.12 o 
   8   2   8      410.39      410.60     15.11 o 
   9   2   8      289.14      308.35     15.18 o 
  10   2   8       69.36       63.61      7.55 o 
  11   2   8        0.01       -0.60      4.60 o 
   1   3   8       21.79       16.85      3.28 o 
   2   3   8     1080.48     1117.71     25.65 o 
   3   3   8     2681.66     2635.54     45.89 o 
   4   3   8      153.32      148.90      7.38 o 
   5   3   8      470.04      471.01     13.97 o 
   6   3   8       44.87       47.58      5.84 o 
   7   3   8        0.77        0.89      6.65 o 
   8   3   8      215.55      229.89     13.50 o 
   9   3   8       51.10       48.05      6.65 o 
  10   3   8       28.96       49.80      5.77 o 
  11   3   8       12.48       17.54      4.22 o 
   0   4   8      101.69      132.94      6.81 o 
   1   4   8      186.40      229.41      8.73 o 
   2   4   8     2706.30     2858.37     50.13 o 
   3   4   8      305.41      305.57     10.73 o 
   4   4   8       68.54       68.18      5.94 o 
   5   4   8       97.16      102.65      7.38 o 
   6   4   8      148.07      145.65      9.09 o 
   7   4   8      157.34      158.85      9.76 o 
   8   4   8      187.82      167.66     11.70 o 
   9   4   8      134.65      137.33     10.17 o 
  10   4   8        0.68        0.66      4.91 o 
   1   5   8      964.53      960.63     28.22 o 
   2   5   8      552.92      549.25     17.75 o 
   3   5   8       54.13       54.26      5.51 o 
   4   5   8      560.64      619.61     19.99 o 
   5   5   8        6.91        0.88      6.56 o 
   6   5   8     1832.97     1749.11     45.06 o 
   7   5   8        9.86       21.14      4.49 o 
   8   5   8      741.53      719.44     22.26 o 
   9   5   8       28.17       26.00      5.91 o 
  10   5   8      171.70      175.50      9.22 o 
   0   6   8      804.04      759.30     22.72 o 
   1   6   8       49.76       55.90      6.18 o 
   2   6   8       76.91       65.52      6.76 o 
   3   6   8        6.63       13.14      4.42 o 
   4   6   8      852.13      825.10     24.53 o 
   5   6   8       26.37       11.09      5.65 o 
   6   6   8      220.68      203.01     13.10 o 
   7   6   8      428.05      423.88     17.73 o 
   8   6   8        3.14        7.25      4.66 o 
   9   6   8       67.94       63.85      6.25 o 
   1   7   8      234.25      231.62     11.73 o 
   2   7   8        1.35        0.00      5.90 o 
   3   7   8       85.87       91.14     10.06 o 
   4   7   8        9.24       14.06      5.37 o 
   5   7   8        4.97       12.32      4.66 o 
   6   7   8       74.27       61.72      7.48 o 
   7   7   8       51.61       39.30      6.67 o 
   8   7   8       55.97       59.92      6.47 o 
   0   8   8       57.18       53.14      8.08 o 
   1   8   8       12.87        9.60      4.80 o 
   2   8   8      100.95      104.92      9.60 o 
   3   8   8       18.53       12.50      5.68 o 
   4   8   8       47.66       46.81      6.62 o 
   5   8   8        3.67        2.86      5.16 o 
   6   8   8        5.36        4.18      4.88 o 
   7   8   8       13.25       11.78      3.93 o 
   1   9   8      121.89      116.41      8.83 o 
   2   9   8       22.79       29.47      5.07 o 
   3   9   8        8.07        9.19      3.92 o 
   4   9   8       22.71       19.32      4.63 o 
   5   9   8        9.79       13.10      2.98 o 
   1   1   9      148.67      132.42      4.97 o 
   2   1   9       55.51       67.35      4.23 o 
   3   1   9        8.05       13.99      2.70 o 
   4   1   9        7.51        2.98      2.79 o 
   5   1   9      366.78      373.00     11.70 o 
   6   1   9       96.51       93.48      6.77 o 
   7   1   9       36.17       46.26      6.05 o 
   8   1   9       80.93       80.97      7.32 o 
   9   1   9        0.04       -6.40      6.40 o 
  10   1   9        1.51       -2.45      6.15 o 
  11   1   9        2.09       -3.74      4.58 o 
   0   2   9     2209.96     2210.80     35.84 o 
   1   2   9     1869.86     1688.23     30.03 o 
   2   2   9      163.68      226.91      7.62 o 
   3   2   9      492.31      489.11     13.60 o 
   4   2   9      224.01      254.10      9.02 o 
   5   2   9     3042.27     3188.49     55.85 o 
   6   2   9       59.30       85.68      6.35 o 
   7   2   9      478.60      471.46     15.76 o 
   8   2   9      725.41      751.01     23.45 o 
   9   2   9      212.57      225.23     13.34 o 
  10   2   9       48.42       39.25      6.75 o 
  11   2   9       27.50       22.57      5.36 o 
   1   3   9        9.36        4.08      4.23 o 
   2   3   9        0.05        0.49      4.14 o 
   3   3   9      191.63      253.37      9.16 o 
   4   3   9      148.36      157.67      7.92 o 
   5   3   9       58.52       45.20      5.61 o 
   6   3   9        0.09        4.94      5.34 o 
   7   3   9      134.22      153.67      9.26 o 
   8   3   9        3.04       12.53      5.39 o 
   9   3   9      102.63       96.81      9.50 o 
  10   3   9        1.37        0.99      4.43 o 
  11   3   9       10.96        8.54      3.37 o 
   0   4   9      449.81      426.45     12.55 o 
   1   4   9       13.95       13.19      3.76 o 
   2   4   9      247.00      237.56      9.28 o 
   3   4   9        0.15        2.62      4.98 o 
   4   4   9     1054.41     1041.54     29.96 o 
   5   4   9       14.18       11.00      4.63 o 
   6   4   9        5.28        8.94      4.94 o 
   7   4   9      514.87      498.21     19.13 o 
   8   4   9      145.88      139.38     10.74 o 
   9   4   9      453.69      421.43     17.02 o 
  10   4   9      141.73      162.71      9.30 o 
   1   5   9        0.04        6.06      3.68 o 
   2   5   9       97.98       89.30      6.88 o 
   3   5   9      101.05      106.48      7.31 o 
   4   5   9      100.14      103.59      7.73 o 
   5   5   9      553.59      513.45     16.47 o 
   6   5   9       30.16       13.07      6.56 o 
   7   5   9      191.14      168.10     11.98 o 
   8   5   9       48.58       55.09      7.53 o 
   9   5   9       28.72       39.27      5.97 o 
  10   5   9        1.48       -0.47      3.78 o 
   0   6   9      148.95      156.54      9.57 o 
   1   6   9        2.70       -6.66      6.66 o 
   2   6   9      138.87      151.00      8.75 o 
   3   6   9        0.07       -1.76      6.32 o 
   4   6   9      130.74      125.41      9.29 o 
   5   6   9       30.56       36.35      6.90 o 
   6   6   9       35.69       23.50      6.53 o 
   7   6   9       49.10       23.36      6.25 o 
   8   6   9       27.51       21.59      5.60 o 
   9   6   9      163.01      150.18      8.96 o 
   1   7   9     2193.51     2189.72     51.54 o 
   2   7   9       10.95       11.20      6.28 o 
   3   7   9       14.00        5.57      6.53 o 
   4   7   9      257.59      280.67     14.47 o 
   5   7   9      197.56      189.91     11.82 o 
   6   7   9      194.22      181.31     11.33 o 
   7   7   9        5.43        7.08      4.15 o 
   8   7   9        1.45        1.48      4.62 o 
   0   8   9      102.52       97.96      8.99 o 
   1   8   9        3.42        4.15      3.89 o 
   2   8   9      169.34      178.48     11.80 o 
   3   8   9       24.96       32.95      6.55 o 
   4   8   9        5.80        0.78      5.46 o 
   5   8   9       27.63       35.14      5.63 o 
   6   8   9       21.90       25.24      4.50 o 
   1   9   9        2.95        8.72      5.05 o 
   2   9   9       36.54       34.21      5.90 o 
   3   9   9        2.37       -1.16      5.44 o 
   4   9   9      159.12      136.54      8.53 o 
   0   0  10      604.09      471.37     13.24 o 
   1   0  10      817.01      738.35     17.35 o 
   2   0  10      187.27      218.52      6.76 o 
   3   0  10      132.11      105.45      5.62 o 
   4   0  10      568.74      612.61     16.19 o 
   5   0  10     1482.88     1463.10     33.90 o 
   6   0  10      959.77      982.47     29.03 o 
   7   0  10      269.81      207.08     10.46 o 
   8   0  10     2045.45     2009.57     48.08 o 
   9   0  10      290.76      313.66     15.16 o 
  10   0  10       42.54       50.25      6.86 o 
  11   0  10        0.27        1.90      5.26 o 
   1   1  10      263.22      225.41      6.93 o 
   2   1  10        8.89       18.75      2.75 o 
   3   1  10        2.94       -3.00      4.18 o 
   4   1  10      487.04      480.39     14.40 o 
   5   1  10      131.11      152.23      7.73 o 
   6   1  10       52.38       64.23      5.94 o 
   7   1  10      338.20      357.35     13.27 o 
   8   1  10      580.37      550.48     17.66 o 
   9   1  10      101.24      111.07      9.42 o 
  10   1  10        1.76        0.82      5.76 o 
  11   1  10        5.21        2.47      4.46 o 
   0   2  10     6633.34     6822.20     85.35 o 
   1   2  10      166.71      126.80      5.71 o 
   2   2  10     6226.76     6451.87     83.50 o 
   3   2  10      329.49      348.72     10.26 o 
   4   2  10        0.13       -4.56      4.56 o 
   5   2  10      560.24      554.22     17.23 o 
   6   2  10       15.11       19.16      4.09 o 
   7   2  10      133.31      142.76      9.01 o 
   8   2  10      392.32      360.40     16.25 o 
   9   2  10      106.45       82.30      9.18 o 
  10   2  10       47.52       56.68      6.58 o 
  11   2  10       85.88       88.61      6.68 o 
   1   3  10     3295.02     3271.92     51.68 o 
   2   3  10     1396.18     1447.99     31.16 o 
   3   3  10      266.78      317.11     10.46 o 
   4   3  10     1097.30     1169.13     30.58 o 
   5   3  10      952.14      957.24     28.97 o 
   6   3  10      243.85      222.47     10.60 o 
   7   3  10       47.87       54.53      6.25 o 
   8   3  10        4.63       -6.24      6.24 o 
   9   3  10       42.01       51.48      6.54 o 
  10   3  10       29.79       29.79      5.04 o 
  11   3  10       60.32       73.37      5.74 o 
   0   4  10     9502.33     8737.81    113.95 o 
   1   4  10       34.04       40.28      4.69 o 
   2   4  10      142.65      152.12      7.74 o 
   3   4  10      847.67      981.35     27.83 o 
   4   4  10        1.78        5.26      3.94 o 
   5   4  10        1.66        0.00      5.98 o 
   6   4  10      565.36      533.02     17.09 o 
   7   4  10      640.65      600.88     21.32 o 
   8   4  10       14.20       19.56      4.81 o 
   9   4  10       26.74       29.56      5.92 o 
  10   4  10       16.80       11.49      3.98 o 
   1   5  10      362.00      372.12     12.97 o 
   2   5  10       27.55       28.03      4.50 o 
   3   5  10      100.33      112.00      7.57 o 
   4   5  10      255.06      237.96     10.97 o 
   5   5  10       30.41       24.34      5.85 o 
   6   5  10       68.24       59.19      8.77 o 
   7   5  10       30.14       34.93      6.11 o 
   8   5  10      460.67      427.06     17.44 o 
   9   5  10       13.53       14.91      5.69 o 
  10   5  10       36.12       32.27      4.77 o 
   0   6  10        0.02        9.53      3.78 o 
   1   6  10        3.93        5.21      7.04 o 
   2   6  10      218.44      236.85     11.39 o 
   3   6  10      136.68      141.68      9.09 o 
   4   6  10      848.38      821.69     24.90 o 
   5   6  10      114.66      110.79      9.95 o 
   6   6  10       74.73       71.01      8.40 o 
   7   6  10       15.51       14.16      5.23 o 
   8   6  10       44.07       40.84      5.46 o 
   9   6  10      291.39      318.44     11.57 o 
   1   7  10      491.06      489.22     19.72 o 
   2   7  10      244.02      273.81     14.20 o 
   3   7  10       25.22       33.35      5.67 o 
   4   7  10        3.93        4.52      5.35 o 
   5   7  10        5.22       10.26      4.84 o 
   6   7  10      732.29      695.90     21.21 o 
   7   7  10       38.81       33.73      5.46 o 
   8   7  10       45.95       40.88      5.67 o 
   0   8  10        8.78        5.31      8.39 o 
   1   8  10        0.88        0.00      6.60 o 
   2   8  10       54.77       50.34      6.98 o 
   3   8  10        0.94        2.47      4.72 o 
   4   8  10       68.73       61.35      7.99 o 
   5   8  10        1.29        3.13      3.98 o 
   6   8  10        1.99       -0.53      4.81 o 
   1   9  10       54.51       46.11      6.47 o 
   2   9  10       14.07       13.93      5.80 o 
   3   9  10       25.17       25.05      4.80 o 
   4   9  10       44.91       50.19      5.41 o 
   1   1  11      346.55      393.84     10.93 o 
   2   1  11     1192.95     1117.21     24.23 o 
   3   1  11      913.15     1057.40     24.90 o 
   4   1  11      486.36      487.88     14.57 o 
   5   1  11     1649.18     1628.30     36.76 o 
   6   1  11       67.10       80.59      6.65 o 
   7   1  11      190.17      217.60     10.67 o 
   8   1  11        3.01        1.88      7.40 o 
   9   1  11      115.62      113.96     10.17 o 
  10   1  11       14.30       22.51      4.56 o 
  11   1  11       55.48       74.32      6.25 o 
   0   2  11      571.59      651.03     18.03 o 
   1   2  11     1923.85     1994.89     35.46 o 
   2   2  11      681.25      656.64     19.13 o 
   3   2  11     1545.31     1739.06     35.06 o 
   4   2  11      409.00      401.38     12.04 o 
   5   2  11     1966.53     2080.38     43.80 o 
   6   2  11       37.42       44.20      5.35 o 
   7   2  11      958.13      874.42     25.12 o 
   8   2  11      109.92      106.04      9.04 o 
   9   2  11       23.13       13.25      6.37 o 
  10   2  11       38.05       36.20      6.23 o 
  11   2  11       46.16       63.95      5.51 o 
   1   3  11      511.93      452.09     13.72 o 
   2   3  11       57.21       54.89      4.82 o 
   3   3  11      518.44      566.29     16.58 o 
   4   3  11       89.60      106.07      6.90 o 
   5   3  11      105.48      107.67      7.04 o 
   6   3  11       91.56       83.77      7.23 o 
   7   3  11       49.61       49.06      5.76 o 
   8   3  11       14.37        7.49      6.11 o 
   9   3  11      102.71      105.11      9.45 o 
  10   3  11       36.89       33.83      4.85 o 
  11   3  11       10.78        6.95      3.38 o 
   0   4  11     4671.47     4459.94     69.64 o 
   1   4  11      697.84      656.65     18.35 o 
   2   4  11      557.80      583.64     17.40 o 
   3   4  11       47.76       53.32      5.42 o 
   4   4  11      420.42      432.77     14.21 o 
   5   4  11      125.74      107.46      8.01 o 
   6   4  11       84.83       82.92      7.67 o 
   7   4  11      940.70      942.16     26.84 o 
   8   4  11       44.46       50.08      6.77 o 
   9   4  11      431.46      412.09     15.98 o 
  10   4  11       45.47       42.61      5.77 o 
   1   5  11       29.92       25.94      5.32 o 
   2   5  11      267.58      306.74     11.77 o 
   3   5  11       56.84       69.88      6.01 o 
   4   5  11       48.61       40.12      5.85 o 
   5   5  11      385.53      372.98     14.34 o 
   6   5  11      192.90      182.40     11.73 o 
   7   5  11       44.55       40.57      7.74 o 
   8   5  11       90.24      111.84      8.31 o 
   9   5  11      137.68      145.20      9.36 o 
  10   5  11        0.43        0.43      3.92 o 
   0   6  11      121.46      124.53      8.40 o 
   1   6  11       95.63       94.53      7.30 o 
   2   6  11        0.76       -4.38      6.50 o 
   3   6  11       45.09       67.35      6.40 o 
   4   6  11      107.76      106.30      9.56 o 
   5   6  11       21.20       23.90      6.46 o 
   6   6  11      124.54      126.53     10.05 o 
   7   6  11      394.61      370.93     15.52 o 
   8   6  11       38.99       40.07      6.54 o 
   9   6  11        1.24       -2.23      4.67 o 
   1   7  11       82.44       77.01      8.91 o 
   2   7  11      818.16      782.47     24.55 o 
   3   7  11        8.95        9.82      5.13 o 
   4   7  11       25.85       19.65      6.77 o 
   5   7  11       38.79       36.31      5.62 o 
   6   7  11      477.19      485.37     17.43 o 
   7   7  11        0.02       -4.78      4.78 o 
   8   7  11     1015.69     1069.39     25.61 o 
   0   8  11     1343.18     1391.17     38.89 o 
   1   8  11      279.98      276.47     14.08 o 
   2   8  11        2.36        3.92      4.79 o 
   3   8  11      151.81      152.62     10.29 o 
   4   8  11        8.95       10.81      4.91 o 
   5   8  11       10.06       15.02      4.31 o 
   6   8  11        0.00        2.07      3.28 o 
   1   9  11      426.31      418.28     15.41 o 
   2   9  11      106.40      112.51      8.19 o 
   3   9  11        2.99       -1.06      4.21 o 
   4   9  11       23.05       23.50      4.60 o 
   0   0  12     1120.35      954.10     21.63 o 
   1   0  12        1.33        2.78      3.25 o 
   2   0  12     1101.36     1050.21     24.35 o 
   3   0  12     1605.74     1490.49     31.37 o 
   4   0  12      450.49      418.36     13.98 o 
   5   0  12      172.38      157.92      8.07 o 
   6   0  12       21.27       19.86      4.60 o 
   7   0  12        0.71        2.68      5.58 o 
   8   0  12      283.40      275.35     14.43 o 
   9   0  12      201.87      247.62     13.12 o 
  10   0  12       18.48       18.02      4.63 o 
  11   0  12       20.30       24.88      3.50 o 
   1   1  12      227.59      189.94      7.09 o 
   2   1  12      723.92      768.05     20.35 o 
   3   1  12       24.47       29.28      3.56 o 
   4   1  12      184.41      175.04      8.11 o 
   5   1  12       63.38       67.92      5.73 o 
   6   1  12      184.84      188.59      9.68 o 
   7   1  12       25.56       31.66      5.11 o 
   8   1  12        8.81       16.99      6.26 o 
   9   1  12        6.75        4.26      5.41 o 
  10   1  12      144.34      112.31      8.89 o 
  11   1  12        1.03       -2.70      4.62 o 
   0   2  12     1032.22     1199.23     26.33 o 
   1   2  12      698.28      644.99     18.75 o 
   2   2  12      128.89      128.32      6.36 o 
   3   2  12     1045.55     1157.94     28.10 o 
   4   2  12      247.41      276.25     10.38 o 
   5   2  12      912.54      926.28     28.29 o 
   6   2  12        1.21       -0.80      5.53 o 
   7   2  12     1471.31     1414.48     39.33 o 
   8   2  12      534.44      487.20     18.73 o 
   9   2  12      109.94       80.03      9.04 o 
  10   2  12        3.21        0.74      5.76 o 
  11   2  12       23.52       27.99      4.29 o 
   1   3  12     1309.85     1215.99     28.83 o 
   2   3  12      493.76      478.67     14.69 o 
   3   3  12        2.50        1.89      4.22 o 
   4   3  12      230.00      219.76      9.61 o 
   5   3  12        1.10        2.38      4.56 o 
   6   3  12        6.31       12.72      4.40 o 
   7   3  12      334.28      342.04     13.82 o 
   8   3  12      296.02      241.82     13.63 o 
   9   3  12       86.91       94.85      8.66 o 
  10   3  12        0.04       -3.86      4.98 o 
  11   3  12        6.66       10.60      3.37 o 
   0   4  12      135.57      144.16      7.94 o 
   1   4  12       64.87       62.68      5.57 o 
   2   4  12       13.74        0.00      6.19 o 
   3   4  12      384.77      401.42     13.15 o 
   4   4  12       26.17       20.28      4.73 o 
   5   4  12      365.00      406.26     14.24 o 
   6   4  12      228.10      208.17     11.12 o 
   7   4  12      161.54      190.33     11.93 o 
   8   4  12        1.42        6.54      4.32 o 
   9   4  12      148.48      122.42      9.54 o 
  10   4  12       12.82        4.80      4.16 o 
   1   5  12     1716.57     1611.09     40.08 o 
   2   5  12      233.07      269.38     11.34 o 
   3   5  12       90.42      107.30      7.53 o 
   4   5  12       67.53       60.20      6.56 o 
   5   5  12       85.47       95.74      7.41 o 
   6   5  12        2.02        6.82      4.52 o 
   7   5  12       60.09       54.87      7.52 o 
   8   5  12      249.86      240.95     12.70 o 
   9   5  12      116.55      144.54      8.84 o 
   0   6  12      771.69      775.56     23.82 o 
   1   6  12        4.99        3.60      4.59 o 
   2   6  12        6.87       27.70      5.00 o 
   3   6  12        3.23        2.76      5.74 o 
   4   6  12       89.33       93.71      9.63 o 
   5   6  12       11.71       14.00      4.68 o 
   6   6  12        1.58        0.86      5.69 o 
   7   6  12       22.00       30.89      5.65 o 
   8   6  12      258.24      261.96     11.59 o 
   9   6  12        0.21        2.12      4.00 o 
   1   7  12        3.58        3.75      5.94 o 
   2   7  12        2.90        6.21      5.20 o 
   3   7  12        0.09       -7.58      7.58 o 
   4   7  12       22.32       16.42      5.32 o 
   5   7  12      146.15      138.57     10.56 o 
   6   7  12      105.16       86.49      7.95 o 
   7   7  12       20.21       15.93      4.75 o 
   0   8  12        0.15       10.21      6.06 o 
   1   8  12       37.30       44.98      7.35 o 
   2   8  12       13.20       -1.59      7.45 o 
   3   8  12       58.79       75.11      7.98 o 
   4   8  12        3.99       15.15      4.24 o 
   5   8  12        0.02        6.14      3.10 o 
   6   8  12        0.00        0.00      3.24 o 
   1   9  12       35.71       44.52      6.39 o 
   2   9  12       47.52       43.60      6.02 o 
   3   9  12       31.34       34.36      4.97 o 
   4   9  12       16.72       18.59      3.56 o 
   1   1  13     4343.86     4558.73     64.54 o 
   2   1  13       70.31       69.67      4.96 o 
   3   1  13     1658.41     1688.00     34.95 o 
   4   1  13      328.43      319.11     10.81 o 
   5   1  13      637.08      622.21     18.81 o 
   6   1  13      313.42      279.30     11.74 o 
   7   1  13        0.62       -4.39      7.81 o 
   8   1  13      198.69      155.23     11.14 o 
   9   1  13        3.14        4.19      4.91 o 
  10   1  13       60.97       60.72      6.67 o 
  11   1  13        2.48        3.48      2.66 o 
   0   2  13      447.06      436.33     13.18 o 
   1   2  13      524.55      543.70     14.75 o 
   2   2  13      352.18      378.76     12.64 o 
   3   2  13      425.96      466.53     14.84 o 
   4   2  13        3.54       -3.92      4.23 o 
   5   2  13        3.54        7.14      3.09 o 
   6   2  13      549.14      603.89     20.22 o 
   7   2  13     1083.67     1089.01     34.12 o 
   8   2  13      120.53      108.94     10.00 o 
   9   2  13      565.09      562.67     19.31 o 
  10   2  13       77.50       97.38      8.11 o 
  11   2  13       13.14       10.02      4.08 o 
   1   3  13       75.67       67.12      5.01 o 
   2   3  13      473.63      516.94     15.95 o 
   3   3  13       12.36       11.23      3.59 o 
   4   3  13       16.75       12.89      3.48 o 
   5   3  13      231.21      208.39     10.18 o 
   6   3  13      135.23      123.37      8.85 o 
   7   3  13      181.67      160.19     11.95 o 
   8   3  13       11.07       14.74      4.99 o 
   9   3  13       91.26       90.06      8.76 o 
  10   3  13       12.46        8.03      4.16 o 
   0   4  13       22.10       26.55      4.13 o 
   1   4  13        3.92        0.00      4.97 o 
   2   4  13      387.91      404.78     13.23 o 
   3   4  13      637.30      630.47     19.41 o 
   4   4  13       29.30       34.35      5.67 o 
   5   4  13      587.91      588.71     20.27 o 
   6   4  13      519.14      462.91     16.14 o 
   7   4  13       84.16       82.48      8.28 o 
   8   4  13       20.40       22.09      5.58 o 
   9   4  13      348.62      323.00     13.90 o 
  10   4  13        1.51        5.88      3.03 o 
   1   5  13     2592.38     2536.87     52.77 o 
   2   5  13       22.91       21.63      4.53 o 
   3   5  13       30.20       22.77      5.03 o 
   4   5  13       17.76       14.74      5.07 o 
   5   5  13       45.20       52.15      6.07 o 
   6   5  13       10.50       17.25      5.58 o 
   7   5  13        7.40        9.35      4.46 o 
   8   5  13      203.88      196.39     11.48 o 
   9   5  13       30.87       39.00      5.56 o 
   0   6  13      147.01      127.36      9.89 o 
   1   6  13       27.86       33.38      5.96 o 
   2   6  13       39.64       40.50      6.45 o 
   3   6  13       36.49       36.46      6.40 o 
   4   6  13       13.85       20.96      6.35 o 
   5   6  13       18.36       18.07      6.26 o 
   6   6  13      130.66      105.78      9.67 o 
   7   6  13        9.01       18.87      4.44 o 
   8   6  13      131.23      159.74      9.06 o 
   1   7  13       98.60      108.41     10.29 o 
   2   7  13      172.54      178.18     12.23 o 
   3   7  13       68.80       87.22      8.78 o 
   4   7  13       32.34       22.99      6.09 o 
   5   7  13       66.02       74.12      7.86 o 
   6   7  13      150.03      134.05      9.50 o 
   7   7  13       51.82       58.15      5.81 o 
   0   8  13      790.63      801.87     23.83 o 
   1   8  13        3.79       -1.59      6.35 o 
   2   8  13      245.27      259.66     12.96 o 
   3   8  13      255.83      271.22     13.08 o 
   4   8  13      209.44      207.37     11.41 o 
   5   8  13       20.29        2.90      5.29 o 
   6   8  13       12.61       14.62      3.21 o 
   1   9  13       41.29       47.71      6.14 o 
   2   9  13      312.05      304.30     12.50 o 
   3   9  13       52.48       47.84      5.76 o 
   0   0  14     9105.62     8949.68    110.69 o 
   1   0  14      122.50      128.86      6.22 o 
   2   0  14      646.83      589.30     15.86 o 
   3   0  14     1239.28     1288.55     30.28 o 
   4   0  14        0.54        8.84      3.16 o 
   5   0  14      370.42      352.97     12.31 o 
   6   0  14        0.13       -5.85      5.85 o 
   7   0  14     3848.44     3236.79     64.07 o 
   8   0  14       23.73       31.80      6.49 o 
   9   0  14      771.22      664.17     21.89 o 
  10   0  14      123.17      137.22      9.47 o 
  11   0  14       80.91      100.56      7.07 o 
   1   1  14      453.38      476.05     13.75 o 
   2   1  14        0.91        3.60      4.21 o 
   3   1  14      115.74      120.39      6.66 o 
   4   1  14      133.81      134.97      7.07 o 
   5   1  14        5.66       -1.46      6.11 o 
   6   1  14       65.95       63.86      6.34 o 
   7   1  14       26.44       33.66      6.52 o 
   8   1  14       33.80       36.52      6.49 o 
   9   1  14       71.33       73.95      7.51 o 
  10   1  14      122.05      127.83      8.85 o 
  11   1  14       36.95       30.61      4.32 o 
   0   2  14     7502.60     7955.39    103.06 o 
   1   2  14       89.88       77.82      5.82 o 
   2   2  14      980.91     1029.81     26.63 o 
   3   2  14      107.24      123.11      6.89 o 
   4   2  14        1.96        9.08      3.00 o 
   5   2  14       14.60       10.94      4.76 o 
   6   2  14      115.09      105.12      7.76 o 
   7   2  14     1092.90     1164.48     35.53 o 
   8   2  14      115.74      105.10      9.22 o 
   9   2  14      180.94      160.76     11.41 o 
  10   2  14      196.04      182.33     10.36 o 
  11   2  14        0.46       -0.42      2.85 o 
   1   3  14      939.42      865.83     24.95 o 
   2   3  14     1280.43     1371.45     33.33 o 
   3   3  14       10.10        5.55      5.97 o 
   4   3  14       37.19       44.44      5.27 o 
   5   3  14      532.49      533.72     16.29 o 
   6   3  14       24.84       21.82      4.98 o 
   7   3  14      278.64      287.27     15.04 o 
   8   3  14       53.44       62.30      7.31 o 
   9   3  14      448.52      466.99     17.08 o 
  10   3  14       72.06       55.73      6.44 o 
   0   4  14       67.96       58.62      5.56 o 
   1   4  14      341.57      344.63     12.12 o 
   2   4  14      482.32      492.26     14.91 o 
   3   4  14       15.79       14.54      4.11 o 
   4   4  14       20.59       23.95      5.21 o 
   5   4  14      394.29      386.03     14.62 o 
   6   4  14      121.49      101.73      8.73 o 
   7   4  14      435.37      409.19     17.72 o 
   8   4  14        0.21       10.20      3.93 o 
   9   4  14       74.92       75.21      6.68 o 
  10   4  14      180.21      188.01      9.28 o 
   1   5  14       27.80       27.06      5.55 o 
   2   5  14       40.31       48.01      6.02 o 
   3   5  14        1.24        4.39      6.03 o 
   4   5  14        1.38        7.70      3.98 o 
   5   5  14       42.94       41.81      7.13 o 
   6   5  14      578.60      542.15     20.00 o 
   7   5  14      109.50      108.85      9.61 o 
   8   5  14        0.16        1.46      4.85 o 
   9   5  14        1.29        0.00      4.50 o 
   0   6  14      305.66      315.37     13.61 o 
   1   6  14     1311.63     1406.47     39.58 o 
   2   6  14      624.85      657.85     19.45 o 
   3   6  14       50.96       49.71      7.52 o 
   4   6  14       56.22       62.70      7.40 o 
   5   6  14      161.81      150.30     11.20 o 
   6   6  14        8.66       12.66      4.64 o 
   7   6  14      142.94      141.85      9.69 o 
   8   6  14        5.25        1.11      5.31 o 
   1   7  14      779.34      773.56     24.17 o 
   2   7  14        4.42       -7.06      7.06 o 
   3   7  14       50.22       56.81      7.12 o 
   4   7  14       58.17       60.57      7.79 o 
   5   7  14        5.01        3.06      5.84 o 
   6   7  14       15.11       13.60      5.06 o 
   7   7  14      130.02      144.12      8.49 o 
   0   8  14       22.49       30.50      6.22 o 
   1   8  14       74.39       81.46      7.56 o 
   2   8  14        0.29        1.53      4.72 o 
   3   8  14       45.43       45.48      6.53 o 
   4   8  14       40.68       44.70      6.10 o 
   5   8  14        7.46        6.15      3.85 o 
   1   9  14       76.13       82.39      6.73 o 
   2   9  14        2.73        3.33      3.70 o 
   3   9  14        6.30        4.67      3.48 o 
   1   1  15      177.42      163.71      7.41 o 
   2   1  15     1019.74     1033.64     26.71 o 
   3   1  15       26.12       31.23      4.01 o 
   4   1  15        1.89       -5.21      5.21 o 
   5   1  15      185.38      188.82      9.48 o 
   6   1  15      215.27      200.60     10.13 o 
   7   1  15      168.81      192.01     10.93 o 
   8   1  15      144.54      120.29     10.25 o 
   9   1  15       19.49       17.73      5.98 o 
  10   1  15       96.84       73.12      7.52 o 
  11   1  15       34.16       32.87      4.18 o 
   0   2  15        0.01       -4.41      4.81 o 
   1   2  15      420.44      414.49     13.82 o 
   2   2  15      709.75      690.78     18.50 o 
   3   2  15      163.91      166.69      8.14 o 
   4   2  15       26.87       25.71      4.90 o 
   5   2  15      125.37      135.13      8.57 o 
   6   2  15      889.06      845.89     24.33 o 
   7   2  15       59.10       71.22      8.13 o 
   8   2  15       31.13       31.98      6.34 o 
   9   2  15       37.52       32.35      6.57 o 
  10   2  15       19.66       30.18      5.20 o 
   1   3  15      394.94      413.15     12.90 o 
   2   3  15      107.68      109.52      7.09 o 
   3   3  15       68.57       67.48      5.89 o 
   4   3  15      233.26      224.42     10.28 o 
   5   3  15       12.20       -6.64      6.64 o 
   6   3  15      153.54      141.59      9.23 o 
   7   3  15       15.16       11.89      5.98 o 
   8   3  15      165.66      152.47     10.67 o 
   9   3  15       22.25       20.76      5.39 o 
  10   3  15       17.34       14.85      3.83 o 
   0   4  15      732.51      635.39     19.58 o 
   1   4  15       58.05       48.74      6.12 o 
   2   4  15        1.96       -0.77      4.92 o 
   3   4  15      138.05      155.46      8.82 o 
   4   4  15        0.47        5.17      5.58 o 
   5   4  15      453.35      500.29     16.48 o 
   6   4  15       58.16       41.83      7.38 o 
   7   4  15      551.37      548.85     19.90 o 
   8   4  15      133.99      125.62      9.51 o 
   9   4  15       51.07       59.33      6.88 o 
  10   4  15       59.60       45.17      5.28 o 
   1   5  15      764.66      808.81     23.80 o 
   2   5  15       11.25       10.14      4.81 o 
   3   5  15       14.52       18.41      5.26 o 
   4   5  15       10.12        4.59      4.15 o 
   5   5  15        5.29        1.85      6.90 o 
   6   5  15      120.00      105.58      9.73 o 
   7   5  15      180.13      185.55     11.55 o 
   8   5  15       16.36       26.89      4.91 o 
   9   5  15      103.02      126.18      7.46 o 
   0   6  15      447.23      469.97     16.74 o 
   1   6  15      222.53      226.02     11.55 o 
   2   6  15      297.80      292.43     14.73 o 
   3   6  15      183.88      192.17     12.84 o 
   4   6  15      348.90      344.06     15.69 o 
   5   6  15       11.44       20.38      5.11 o 
   6   6  15       52.53       56.41      7.12 o 
   7   6  15       67.72       73.28      7.22 o 
   8   6  15        2.19        7.52      3.42 o 
   1   7  15       84.69       97.00     10.02 o 
   2   7  15       35.80       33.57      6.95 o 
   3   7  15      200.95      213.54     12.51 o 
   4   7  15       17.46       16.85      5.01 o 
   5   7  15       20.05       23.01      5.98 o 
   6   7  15       56.37       75.68      7.24 o 
   7   7  15      139.59      142.26      8.33 o 
   0   8  15        5.26       10.80      4.80 o 
   1   8  15      125.93      114.28      8.83 o 
   2   8  15       23.27       19.05      5.29 o 
   3   8  15        0.18        2.73      4.31 o 
   4   8  15       52.17       52.51      6.25 o 
   5   8  15       48.03       50.76      6.00 o 
   1   9  15        0.84       -5.07      5.07 o 
   2   9  15        2.46        3.65      3.25 o 
   0   0  16    10546.32     9687.04    122.03 o 
   1   0  16      120.90      122.74      6.57 o 
   2   0  16     2009.38     1923.71     39.63 o 
   3   0  16     1843.24     1953.23     40.88 o 
   4   0  16        0.01        2.19      4.90 o 
   5   0  16      130.30      125.64      8.25 o 
   6   0  16      312.50      303.90     12.58 o 
   7   0  16     3209.43     2779.95     59.06 o 
   8   0  16     1148.42     1145.28     35.80 o 
   9   0  16      581.13      558.03     19.12 o 
  10   0  16      357.98      342.07     13.35 o 
   1   1  16     1210.49     1198.58     29.22 o 
   2   1  16     1330.90     1448.26     33.41 o 
   3   1  16        4.80        5.23      3.27 o 
   4   1  16       45.71       31.86      4.76 o 
   5   1  16       76.32       82.91      6.56 o 
   6   1  16       29.74       24.51      5.15 o 
   7   1  16       12.85        7.53      8.10 o 
   8   1  16      182.41      167.84     11.29 o 
   9   1  16        3.17        0.00      5.56 o 
  10   1  16       24.80       24.95      5.02 o 
   0   2  16        2.24       -1.78      3.98 o 
   1   2  16        9.08        8.99      3.02 o 
   2   2  16      837.11      862.68     26.07 o 
   3   2  16      133.28      125.60      7.26 o 
   4   2  16        0.00        3.07      4.07 o 
   5   2  16      124.38      128.52      8.33 o 
   6   2  16        0.42        8.60      4.31 o 
   7   2  16      109.01       97.69     10.45 o 
   8   2  16      133.62      126.97     10.44 o 
   9   2  16        4.07        8.96      4.63 o 
  10   2  16        0.72        4.17      4.41 o 
   1   3  16     4281.90     4032.32     67.09 o 
   2   3  16      398.76      350.60     12.36 o 
   3   3  16      101.90      100.72      6.76 o 
   4   3  16        3.14        5.35      3.93 o 
   5   3  16      225.87      195.90     10.54 o 
   6   3  16      625.99      643.85     19.37 o 
   7   3  16       54.14       66.57      7.62 o 
   8   3  16       96.08      104.04      9.24 o 
   9   3  16        1.18       -2.80      4.31 o 
  10   3  16       55.03       43.40      5.51 o 
   0   4  16      353.40      342.61     12.69 o 
   1   4  16      194.41      181.77      9.72 o 
   2   4  16      166.91      154.97      9.55 o 
   3   4  16        2.55        2.54      4.85 o 
   4   4  16        0.38       10.15      4.02 o 
   5   4  16       67.57       69.49      7.27 o 
   6   4  16      145.16      136.86     10.72 o 
   7   4  16        0.21       15.52      4.22 o 
   8   4  16        5.05        6.85      4.12 o 
   9   4  16       58.39       70.44      6.05 o 
   1   5  16      305.32      295.83     13.10 o 
   2   5  16       10.70        3.61      6.52 o 
   3   5  16      880.83      878.36     25.82 o 
   4   5  16      106.06      105.25      9.53 o 
   5   5  16      230.98      228.67     12.85 o 
   6   5  16       38.48       39.93      6.00 o 
   7   5  16        9.49        6.37      3.68 o 
   8   5  16       40.79       45.00      5.79 o 
   9   5  16      222.49      238.42      9.70 o 
   0   6  16      832.12      870.04     25.77 o 
   1   6  16      383.43      397.98     17.25 o 
   2   6  16        4.42        9.40      4.48 o 
   3   6  16      357.57      346.49     16.02 o 
   4   6  16      124.98      115.03      9.61 o 
   5   6  16      114.87      109.64      8.56 o 
   6   6  16       81.50       78.20      7.91 o 
   7   6  16        4.21        2.13      3.59 o 
   8   6  16        9.80        3.74      4.49 o 
   1   7  16      276.46      285.10     13.93 o 
   2   7  16       58.82       54.54      7.95 o 
   3   7  16       14.66       19.69      5.31 o 
   4   7  16       25.31       30.87      6.13 o 
   5   7  16       20.00       29.33      4.91 o 
   6   7  16       17.30       10.04      4.94 o 
   7   7  16        8.27        3.38      4.31 o 
   0   8  16        0.96        3.68      5.37 o 
   1   8  16        1.99       -1.41      6.37 o 
   2   8  16        1.87       -0.45      4.09 o 
   3   8  16       61.28       69.43      6.60 o 
   4   8  16       20.79       21.42      4.27 o 
   5   8  16       23.70       30.05      4.31 o 
   1   9  16       29.17       26.52      4.56 o 
   1   1  17       10.85       10.72      3.59 o 
   2   1  17        1.34        5.57      3.84 o 
   3   1  17        9.58        4.15      4.79 o 
   4   1  17       19.18       14.13      4.60 o 
   5   1  17      451.36      418.94     14.85 o 
   6   1  17        5.29       12.29      4.54 o 
   7   1  17      479.78      485.53     19.06 o 
   8   1  17      111.85      100.49      9.43 o 
   9   1  17        0.40        3.19      5.41 o 
  10   1  17        3.23        9.62      3.67 o 
   0   2  17     1981.85     1938.43     41.42 o 
   1   2  17      561.67      625.97     18.39 o 
   2   2  17      229.56      245.83      9.87 o 
   3   2  17      528.82      585.01     18.56 o 
   4   2  17      354.42      327.17     12.40 o 
   5   2  17       46.86       51.21      6.10 o 
   6   2  17      383.55      376.28     14.58 o 
   7   2  17     3663.19     3482.65     67.78 o 
   8   2  17       69.57       62.63      7.06 o 
   9   2  17      211.99      214.30     11.36 o 
  10   2  17      236.93      253.02     10.96 o 
   1   3  17      315.26      335.56     12.22 o 
   2   3  17        2.97        3.84      5.26 o 
   3   3  17        7.12        4.81      6.80 o 
   4   3  17       17.71       15.72      4.68 o 
   5   3  17      128.46      133.74      8.79 o 
   6   3  17       74.53       62.51      7.63 o 
   7   3  17      170.70      184.99     12.38 o 
   8   3  17      357.37      382.64     16.03 o 
   9   3  17       59.94       52.35      6.34 o 
  10   3  17       31.80       30.61      3.99 o 
   0   4  17      264.52      286.92     12.19 o 
   1   4  17      523.66      500.71     15.85 o 
   2   4  17     1439.29     1417.39     38.54 o 
   3   4  17       97.74      107.42      8.08 o 
   4   4  17      396.38      359.30     14.32 o 
   5   4  17      293.39      262.88     13.78 o 
   6   4  17       19.84       20.33      6.67 o 
   7   4  17        1.90        1.16      4.34 o 
   8   4  17        8.31        5.28      5.58 o 
   9   4  17        9.67        2.28      3.86 o 
   1   5  17      155.85      157.87      9.75 o 
   2   5  17       15.57       18.91      4.20 o 
   3   5  17      279.00      295.47     12.59 o 
   4   5  17      284.17      280.84     14.53 o 
   5   5  17        8.22        6.05      4.10 o 
   6   5  17        7.36        9.13      5.17 o 
   7   5  17       13.17       28.91      5.05 o 
   8   5  17       37.40       32.97      5.69 o 
   0   6  17       17.89       14.56      6.36 o 
   1   6  17      556.49      548.69     20.41 o 
   2   6  17       93.75      106.18      9.02 o 
   3   6  17      157.05      144.21     11.05 o 
   4   6  17      133.55      128.77      9.39 o 
   5   6  17       16.72       20.35      4.08 o 
   6   6  17       70.72       69.07      7.05 o 
   7   6  17       36.47       36.93      5.64 o 
   8   6  17       31.61       26.76      4.69 o 
   1   7  17       76.02       74.66      8.04 o 
   2   7  17        1.69       12.52      5.16 o 
   3   7  17       16.06       15.18      5.58 o 
   4   7  17       84.65       75.90      7.61 o 
   5   7  17       35.93       36.36      5.25 o 
   6   7  17       47.01       43.02      5.47 o 
   0   8  17        9.95        4.18      5.40 o 
   1   8  17        7.15        7.32      4.43 o 
   2   8  17       22.66       34.40      5.36 o 
   3   8  17        2.20        4.19      4.67 o 
   4   8  17      100.47      117.44      7.76 o 
   0   0  18      161.51      171.22      8.03 o 
   1   0  18        8.73       13.60      3.43 o 
   2   0  18     7496.80     7259.27    102.26 o 
   3   0  18     1005.05     1072.18     31.07 o 
   4   0  18      141.64      159.37      8.93 o 
   5   0  18       58.98       63.93      6.96 o 
   6   0  18      423.95      407.87     14.84 o 
   7   0  18      345.41      313.29     15.71 o 
   8   0  18      404.72      347.68     16.14 o 
   9   0  18      238.68      229.75     11.99 o 
  10   0  18        0.00        0.00      4.87 o 
   1   1  18      525.00      547.95     17.14 o 
   2   1  18     1155.21     1232.62     32.26 o 
   3   1  18      817.27      811.35     21.94 o 
   4   1  18       21.86       28.12      4.69 o 
   5   1  18       38.80       53.62      6.17 o 
   6   1  18      152.58      151.75      9.77 o 
   7   1  18        5.52       18.86      6.16 o 
   8   1  18        0.17       -2.59      6.85 o 
   9   1  18       56.47       55.09      6.93 o 
  10   1  18       65.20       62.24      5.89 o 
   0   2  18      190.65      165.55      8.73 o 
   1   2  18        0.13        4.26      4.61 o 
   2   2  18        2.29        0.73      5.72 o 
   3   2  18       39.83       30.31      5.23 o 
   4   2  18      282.48      295.16     12.12 o 
   5   2  18      532.03      567.64     17.36 o 
   6   2  18      122.54      132.45      8.95 o 
   7   2  18       49.40       54.45      8.27 o 
   8   2  18      177.59      191.88     10.75 o 
   9   2  18       43.17       47.99      6.89 o 
  10   2  18        9.53        9.33      3.89 o 
   1   3  18       14.57       12.08      5.06 o 
   2   3  18      300.22      305.93     12.14 o 
   3   3  18      500.42      467.18     15.58 o 
   4   3  18      128.86      144.28      8.95 o 
   5   3  18      146.65      145.02      9.38 o 
   6   3  18        6.47       12.50      6.19 o 
   7   3  18       12.53       18.68      5.56 o 
   8   3  18      227.78      201.23     11.60 o 
   9   3  18       16.62       14.44      4.37 o 
   0   4  18     1866.44     1754.50     43.28 o 
   1   4  18      333.66      310.04     12.61 o 
   2   4  18      119.77      134.25      8.60 o 
   3   4  18      100.04      114.54      8.84 o 
   4   4  18     1226.69     1200.03     36.23 o 
   5   4  18      245.27      227.67     13.25 o 
   6   4  18       46.65       43.64      7.44 o 
   7   4  18        0.04        1.68      4.76 o 
   8   4  18       87.47       82.45      7.82 o 
   9   4  18       14.40       17.04      3.83 o 
   1   5  18       19.86       23.39      5.18 o 
   2   5  18      452.04      450.40     16.17 o 
   3   5  18       30.12       37.96      6.51 o 
   4   5  18       40.69       61.55      7.96 o 
   5   5  18      132.09      134.98     10.37 o 
   6   5  18        0.00       -4.10      6.08 o 
   7   5  18        0.10        3.84      3.96 o 
   8   5  18        0.02        0.00      4.03 o 
   0   6  18      476.25      439.98     17.98 o 
   1   6  18        0.22        3.76      5.96 o 
   2   6  18        5.19       -7.40      7.40 o 
   3   6  18      105.31       82.14      8.99 o 
   4   6  18       98.02      104.72      8.90 o 
   5   6  18       61.92       66.57      7.68 o 
   6   6  18       15.07       16.06      4.62 o 
   7   6  18       26.77       34.34      4.96 o 
   1   7  18        5.01       18.06      4.00 o 
   2   7  18       63.56       63.64      7.55 o 
   3   7  18       25.18       20.74      5.03 o 
   4   7  18        5.96       10.39      3.96 o 
   5   7  18        2.07        2.45      4.66 o 
   6   7  18       26.81       40.28      4.93 o 
   0   8  18        4.73       -4.42      5.33 o 
   1   8  18        0.33        4.70      3.45 o 
   2   8  18       20.78       27.12      5.27 o 
   3   8  18       16.98       13.93      4.34 o 
   4   8  18       63.92       69.20      6.03 o 
   1   1  19      493.18      494.30     14.67 o 
   2   1  19      316.17      316.15     12.11 o 
   3   1  19        0.00        0.77      5.74 o 
   4   1  19      108.14       88.88      7.29 o 
   5   1  19       29.84       40.88      6.20 o 
   6   1  19      510.24      504.32     16.61 o 
   7   1  19      151.83      183.72     12.26 o 
   8   1  19        3.68       -6.26      6.26 o 
   9   1  19       10.84       13.81      4.50 o 
  10   1  19       23.81       30.96      4.87 o 
   0   2  19      344.20      366.43     12.84 o 
   1   2  19       37.69       43.89      4.95 o 
   2   2  19     1665.25     1725.75     41.01 o 
   3   2  19        6.35        4.08      6.26 o 
   4   2  19      105.73      109.98      8.44 o 
   5   2  19       12.25        5.48      4.88 o 
   6   2  19      252.09      240.44     12.84 o 
   7   2  19      145.83      157.05     11.16 o 
   8   2  19      210.61      196.07     11.33 o 
   9   2  19       95.34       93.72      8.21 o 
  10   2  19        1.00       -0.43      3.93 o 
   1   3  19        1.99       -3.98      4.43 o 
   2   3  19      120.20      148.82      8.99 o 
   3   3  19      946.22      950.93     25.94 o 
   4   3  19       64.20       68.56      7.10 o 
   5   3  19     1133.49     1126.00     35.02 o 
   6   3  19      538.22      511.87     19.53 o 
   7   3  19       81.59       63.35      8.76 o 
   8   3  19        3.47        0.00      5.46 o 
   9   3  19        3.54        3.52      3.78 o 
   0   4  19      541.84      515.69     16.76 o 
   1   4  19      130.22      103.65      8.18 o 
   2   4  19       77.12       74.64      6.85 o 
   3   4  19      713.94      695.42     22.66 o 
   4   4  19      573.47      498.66     18.95 o 
   5   4  19      134.61      158.05     11.14 o 
   6   4  19        0.35       -3.49      5.39 o 
   7   4  19       50.16       43.96      6.80 o 
   8   4  19       38.87       35.80      5.37 o 
   9   4  19        0.19        5.29      2.93 o 
   1   5  19     1149.45     1171.37     36.10 o 
   2   5  19      122.56      122.94     10.83 o 
   3   5  19        0.74        7.48      4.32 o 
   4   5  19      324.89      326.07     15.51 o 
   5   5  19       28.08       27.25      6.64 o 
   6   5  19      115.22      140.99     10.40 o 
   7   5  19        1.68       13.02      4.23 o 
   8   5  19      151.30      152.61      8.36 o 
   0   6  19        0.56        3.74      5.46 o 
   1   6  19        6.16        0.93      6.89 o 
   2   6  19        0.35       -5.33      6.88 o 
   3   6  19      176.91      169.77     11.22 o 
   4   6  19        8.10        7.22      5.12 o 
   5   6  19        5.92       -2.96      6.38 o 
   6   6  19        0.54        2.57      3.32 o 
   7   6  19       30.73       27.74      4.99 o 
   1   7  19       19.89       18.94      5.10 o 
   2   7  19       23.31       36.63      6.25 o 
   3   7  19       84.31      101.60      8.85 o 
   4   7  19       28.88       40.65      5.25 o 
   5   7  19      229.89      271.86     11.95 o 
   6   7  19       43.28       48.24      5.58 o 
   0   8  19        0.03       -4.09      4.49 o 
   1   8  19        4.96        1.57      4.38 o 
   2   8  19       27.68       24.07      4.71 o 
   3   8  19      214.69      229.63     10.08 o 
   0   0  20     3533.35     3399.74     61.29 o 
   1   0  20       64.37       48.67      5.78 o 
   2   0  20      740.79      673.40     20.48 o 
   3   0  20      597.18      583.45     19.66 o 
   4   0  20        1.71        0.00      4.14 o 
   5   0  20     2555.32     2345.50     52.88 o 
   6   0  20      684.58      588.55     20.77 o 
   7   0  20     5474.78     5003.08     85.90 o 
   8   0  20        0.00        1.69      5.24 o 
   9   0  20      284.41      264.55     11.97 o 
  10   0  20       90.22       91.29      6.69 o 
   1   1  20        5.39       12.39      3.34 o 
   2   1  20       28.95       29.53      5.11 o 
   3   1  20       81.13       82.78      6.69 o 
   4   1  20      841.11      799.07     23.68 o 
   5   1  20       36.31       36.80      6.25 o 
   6   1  20      297.53      308.23     15.02 o 
   7   1  20        6.15       17.12      4.89 o 
   8   1  20       59.77       56.24      7.30 o 
   9   1  20        9.50       11.96      4.27 o 
  10   1  20       26.58       32.90      4.77 o 
   0   2  20      310.06      272.27     11.33 o 
   1   2  20       15.29       15.62      3.99 o 
   2   2  20       84.29       81.91      7.02 o 
   3   2  20       32.96       38.35      4.80 o 
   4   2  20      905.49      864.91     24.88 o 
   5   2  20        0.05       -4.56      5.54 o 
   6   2  20        8.88       16.76      5.38 o 
   7   2  20       72.39       56.97      7.71 o 
   8   2  20      178.31      194.46     11.28 o 
   9   2  20       44.53       46.69      6.28 o 
   1   3  20      729.41      746.24     22.41 o 
   2   3  20      250.08      207.93     10.57 o 
   3   3  20       52.11       49.97      6.50 o 
   4   3  20       22.52       21.50      5.36 o 
   5   3  20       14.57       12.41      5.96 o 
   6   3  20      223.98      217.46     12.74 o 
   7   3  20       45.14       49.77      7.03 o 
   8   3  20        0.07        1.92      3.84 o 
   9   3  20       85.38       82.67      6.42 o 
   0   4  20        4.19        0.00      7.51 o 
   1   4  20      173.92      171.98     10.38 o 
   2   4  20      228.04      231.82     11.76 o 
   3   4  20      237.62      209.36     11.22 o 
   4   4  20      108.91      115.42      9.77 o 
   5   4  20       42.35       37.46      7.00 o 
   6   4  20       56.20       57.19      7.12 o 
   7   4  20      259.57      238.72     12.38 o 
   8   4  20       45.84       52.92      6.14 o 
   1   5  20       50.59       47.08      7.22 o 
   2   5  20        0.12       -5.51      5.51 o 
   3   5  20      151.50      158.71     11.54 o 
   4   5  20      133.26      122.13     10.65 o 
   5   5  20        4.01        0.00      6.12 o 
   6   5  20        0.53       -2.23      4.99 o 
   7   5  20        0.35        3.73      4.03 o 
   8   5  20       18.55       16.23      3.83 o 
   0   6  20       42.57       41.65      5.89 o 
   1   6  20      216.40      213.82     12.42 o 
   2   6  20       94.45       87.87      9.65 o 
   3   6  20       21.04       19.39      6.66 o 
   4   6  20      152.78      170.59     10.67 o 
   5   6  20      181.68      163.77     10.47 o 
   6   6  20       10.58       12.62      3.91 o 
   7   6  20        4.25        2.63      4.02 o 
   1   7  20        2.63        3.59      2.24 o 
   2   7  20        2.14        4.44      5.45 o 
   3   7  20       50.39       47.81      6.52 o 
   4   7  20       41.12       32.23      5.76 o 
   5   7  20       13.89       18.58      3.99 o 
   0   8  20        0.11       -3.71      5.18 o 
   1   8  20       29.67       36.85      4.59 o 
   2   8  20        5.47        3.33      3.80 o 
   3   8  20       35.99       37.38      5.14 o 
   1   1  21        2.63        0.82      5.39 o 
   2   1  21      599.20      609.37     20.25 o 
   3   1  21     1951.58     1851.29     44.43 o 
   4   1  21      198.52      177.95     10.97 o 
   5   1  21      711.89      702.55     22.39 o 
   6   1  21      364.28      380.73     16.78 o 
   7   1  21        4.93       -0.87      7.01 o 
   8   1  21       10.59       28.78      4.66 o 
   9   1  21        2.45        8.95      3.95 o 
   0   2  21        0.07        0.84      6.56 o 
   1   2  21      695.45      669.45     21.44 o 
   2   2  21      742.05      748.52     22.68 o 
   3   2  21        3.54       -7.47      7.47 o 
   4   2  21     2417.67     2367.39     53.42 o 
   5   2  21      214.06      214.56     12.90 o 
   6   2  21        0.01        0.00      4.96 o 
   7   2  21       93.80       88.93      8.58 o 
   8   2  21       28.71       26.14      5.52 o 
   9   2  21        4.71        4.83      3.43 o 
   1   3  21      149.97      135.06      8.97 o 
   2   3  21      193.83      184.77     10.69 o 
   3   3  21      268.93      258.67     11.95 o 
   4   3  21      455.21      474.44     19.03 o 
   5   3  21       19.49       35.13      5.96 o 
   6   3  21      113.24      112.64      9.80 o 
   7   3  21        2.72        8.10      4.86 o 
   8   3  21        0.05       -3.90      4.77 o 
   9   3  21        6.10        6.29      3.48 o 
   0   4  21     1378.99     1289.11     38.09 o 
   1   4  21      121.71      104.84      8.14 o 
   2   4  21       32.42       34.10      5.33 o 
   3   4  21      464.09      464.44     18.49 o 
   4   4  21        0.94        3.69      4.32 o 
   5   4  21       85.82      127.14      9.67 o 
   6   4  21      107.22      130.90      9.83 o 
   7   4  21        0.29        1.43      5.04 o 
   8   4  21        5.39       -1.61      4.47 o 
   1   5  21        5.13        9.52      5.03 o 
   2   5  21        0.59       -3.64      6.43 o 
   3   5  21       24.61       29.32      6.70 o 
   4   5  21        4.48        2.33      4.66 o 
   5   5  21       38.58       31.13      6.26 o 
   6   5  21      369.13      388.45     14.96 o 
   7   5  21       21.68       22.30      4.89 o 
   0   6  21       12.75        6.25      7.31 o 
   1   6  21       81.49       77.18      8.18 o 
   2   6  21      121.63      152.53     10.46 o 
   3   6  21       24.75       19.66      5.67 o 
   4   6  21       58.76       50.26      7.15 o 
   5   6  21      125.15      146.50      9.60 o 
   6   6  21       33.34       38.94      4.90 o 
   1   7  21       22.29       29.39      5.44 o 
   2   7  21       12.42       14.29      4.55 o 
   3   7  21        0.13       -0.62      4.98 o 
   4   7  21        0.00        2.22      3.51 o 
   5   7  21        9.46       16.07      3.50 o 
   0   8  21        8.98       11.42      4.06 o 
   1   8  21       32.59       31.46      4.45 o 
   2   8  21       69.37       68.98      5.92 o 
   0   0  22      375.83      403.86     14.07 o 
   1   0  22       19.82       17.04      5.07 o 
   2   0  22      159.50      179.26      9.72 o 
   3   0  22       99.55      103.96      7.89 o 
   4   0  22      237.69      204.38     11.14 o 
   5   0  22       24.71       25.36      6.72 o 
   6   0  22      284.63      289.02     14.51 o 
   7   0  22      245.57      222.35     12.80 o 
   8   0  22        1.73       13.18      3.13 o 
   9   0  22       90.94       91.25      7.47 o 
   1   1  22       40.77       43.62      5.69 o 
   2   1  22        0.98        2.65      6.30 o 
   3   1  22      381.54      359.62     14.28 o 
   4   1  22      911.49      868.28     25.29 o 
   5   1  22      710.98      724.00     23.31 o 
   6   1  22        0.01       -6.32      6.58 o 
   7   1  22       77.00       90.01      8.72 o 
   8   1  22       89.58       91.66      7.66 o 
   9   1  22        3.79        2.75      5.68 o 
   0   2  22      537.23      509.37     16.63 o 
   1   2  22      224.95      219.01     10.68 o 
   2   2  22      164.91      181.24     10.05 o 
   3   2  22     1121.29     1071.15     28.45 o 
   4   2  22       29.95       24.13      5.76 o 
   5   2  22       62.12       57.83      8.84 o 
   6   2  22       14.64       21.07      5.29 o 
   7   2  22      472.74      492.26     17.93 o 
   8   2  22       40.18       23.82      6.01 o 
   9   2  22       16.17       18.17      4.80 o 
   1   3  22      603.79      650.13     19.15 o 
   2   3  22       50.35       73.29      7.43 o 
   3   3  22      165.14      146.53      9.73 o 
   4   3  22      150.58      170.19     11.77 o 
   5   3  22       86.90       76.40      7.90 o 
   6   3  22      616.77      599.27     20.46 o 
   7   3  22       31.69       36.18      6.71 o 
   8   3  22       83.94      101.84      7.45 o 
   0   4  22       16.69       17.04      6.83 o 
   1   4  22      224.49      202.91     12.53 o 
   2   4  22       96.38      117.60     10.14 o 
   3   4  22       48.58       46.46      7.75 o 
   4   4  22        1.68        3.03      4.16 o 
   5   4  22      110.35       95.67      9.45 o 
   6   4  22       31.35       22.82      6.53 o 
   7   4  22       56.64       53.97      5.56 o 
   8   4  22       15.13       17.98      4.02 o 
   1   5  22      231.87      223.96     13.28 o 
   2   5  22       12.02       14.20      6.20 o 
   3   5  22      120.72      118.62     10.62 o 
   4   5  22        2.67        3.37      5.70 o 
   5   5  22      272.59      291.30     13.98 o 
   6   5  22        0.18        1.30      5.37 o 
   7   5  22        1.15        5.74      3.19 o 
   0   6  22      242.74      232.52     13.11 o 
   1   6  22       18.70       13.58      5.54 o 
   2   6  22       69.68       64.66      8.59 o 
   3   6  22      191.89      177.80     11.06 o 
   4   6  22       66.93       55.88      7.19 o 
   5   6  22       33.66       49.58      5.21 o 
   6   6  22        2.81       -2.32      4.14 o 
   1   7  22        3.86        6.70      4.30 o 
   2   7  22        3.58        3.18      4.88 o 
   3   7  22        0.11        6.94      2.99 o 
   4   7  22        0.08        3.62      3.22 o 
   0   8  22        1.87        2.97      3.47 o 
   1   1  23       11.61       16.24      4.69 o 
   2   1  23        1.42        0.46      4.23 o 
   3   1  23        0.69       -3.59      6.72 o 
   4   1  23        0.05       -5.50      7.09 o 
   5   1  23      270.98      276.80     14.42 o 
   6   1  23        2.84       -6.18      6.42 o 
   7   1  23       25.46       30.57      6.18 o 
   8   1  23       40.41       38.96      7.05 o 
   9   1  23       25.03       24.22      6.16 o 
   0   2  23      458.54      389.97     14.72 o 
   1   2  23       42.78       48.43      6.11 o 
   2   2  23      260.93      261.43     11.94 o 
   3   2  23      137.08      117.94      8.84 o 
   4   2  23      181.09      186.94     12.64 o 
   5   2  23      938.39      958.29     27.18 o 
   6   2  23       10.57        4.09      5.38 o 
   7   2  23      928.11      913.47     24.78 o 
   8   2  23       37.80       54.87      6.08 o 
   9   2  23        7.64        6.56      5.41 o 
   1   3  23       25.32       25.64      5.14 o 
   2   3  23       17.82       20.26      4.50 o 
   3   3  23      269.27      278.21     14.88 o 
   4   3  23        6.48       17.31      4.71 o 
   5   3  23      126.73      120.39      9.88 o 
   6   3  23      222.85      213.62     12.65 o 
   7   3  23       74.19      107.19      8.26 o 
   8   3  23       17.10       15.35      4.99 o 
   0   4  23      274.70      321.19     15.73 o 
   1   4  23       40.66       43.82      7.23 o 
   2   4  23       76.22       63.35      7.42 o 
   3   4  23      217.80      213.66     12.67 o 
   4   4  23       22.37       14.23      5.99 o 
   5   4  23       18.78        4.11      7.50 o 
   6   4  23       24.34       26.67      5.97 o 
   7   4  23       28.78       33.05      4.57 o 
   8   4  23        9.05       10.70      3.86 o 
   1   5  23      865.24      829.64     25.28 o 
   2   5  23       42.22       39.02      7.19 o 
   3   5  23        2.97        4.31      5.52 o 
   4   5  23      144.73      153.61     11.04 o 
   5   5  23       57.20       57.94      7.23 o 
   6   5  23       16.83       11.85      4.33 o 
   7   5  23       23.31       22.35      4.00 o 
   0   6  23       20.38       17.95      4.11 o 
   1   6  23       29.03       23.61      5.78 o 
   2   6  23       30.22       43.90      5.98 o 
   3   6  23        0.06       -2.11      4.04 o 
   4   6  23        0.46       -2.53      4.73 o 
   5   6  23       30.48       32.96      4.96 o 
   1   7  23       10.34       15.84      5.23 o 
   2   7  23       59.71       83.49      6.90 o 
   3   7  23        7.72        8.23      3.66 o 
   4   7  23        2.00        0.85      3.36 o 
   0   0  24        7.67       15.60      4.73 o 
   1   0  24     1170.12     1017.58     27.97 o 
   2   0  24     2402.81     2360.74     53.61 o 
   3   0  24     1573.22     1463.83     40.94 o 
   4   0  24     1616.03     1482.59     41.91 o 
   5   0  24      399.43      407.29     17.08 o 
   6   0  24      421.78      408.03     17.30 o 
   7   0  24        1.72        2.39      6.34 o 
   8   0  24      136.71      162.58     10.59 o 
   9   0  24       16.74        7.42      7.99 o 
   1   1  24      295.45      287.98     12.54 o 
   2   1  24      255.14      250.43     12.03 o 
   3   1  24      398.27      424.10     15.88 o 
   4   1  24       14.29        8.67      5.74 o 
   5   1  24     1019.38     1008.69     27.71 o 
   6   1  24        9.06        5.18      6.33 o 
   7   1  24      125.44      133.21      9.27 o 
   8   1  24      502.17      521.49     17.66 o 
   0   2  24       68.75       86.68      7.56 o 
   1   2  24      232.14      222.80     11.14 o 
   2   2  24        5.98        5.63      6.09 o 
   3   2  24        5.81       15.02      4.85 o 
   4   2  24        2.20       -1.83      6.21 o 
   5   2  24        1.54        1.81      4.03 o 
   6   2  24       42.67       42.49      6.95 o 
   7   2  24       21.90       26.55      5.81 o 
   8   2  24       30.09       24.44      6.24 o 
   1   3  24       17.77       15.09      5.76 o 
   2   3  24       54.10       35.35      8.38 o 
   3   3  24      386.93      379.77     16.85 o 
   4   3  24      188.01      189.38     12.16 o 
   5   3  24       43.12       34.16      6.70 o 
   6   3  24       50.82       55.30      7.16 o 
   7   3  24        4.94        0.65      5.33 o 
   8   3  24       19.08        3.84      6.69 o 
   0   4  24       23.10       29.56      5.73 o 
   1   4  24      329.43      314.74     14.99 o 
   2   4  24       66.38       60.56      8.00 o 
   3   4  24       43.67       37.04      6.69 o 
   4   4  24      319.24      292.91     14.61 o 
   5   4  24       42.19       54.95      7.28 o 
   6   4  24       17.37       25.50      4.84 o 
   7   4  24      123.56      136.74      8.27 o 
   1   5  24      131.69      138.06     11.12 o 
   2   5  24       74.92       74.43      8.33 o 
   3   5  24        8.41        8.76      5.13 o 
   4   5  24        1.98        0.00      4.41 o 
   5   5  24        5.08        5.25      6.08 o 
   6   5  24       71.10       61.02      6.07 o 
   0   6  24      271.14      265.84     12.83 o 
   1   6  24      156.45      170.22     10.32 o 
   2   6  24        2.06       -0.70      4.47 o 
   3   6  24        3.60       -0.65      3.83 o 
   4   6  24       11.55       13.67      4.04 o 
   5   6  24        5.85        3.82      3.65 o 
   1   7  24       79.26       75.11      6.49 o 
   2   7  24        8.43       14.22      3.81 o 
   3   7  24       28.46       39.46      4.68 o 
   1   1  25      219.41      195.44     11.23 o 
   2   1  25      482.15      423.05     15.83 o 
   3   1  25      242.77      251.47     14.37 o 
   4   1  25      362.25      368.11     16.74 o 
   5   1  25       10.06        4.51      5.33 o 
   6   1  25       84.04       96.37      8.46 o 
   7   1  25      323.89      335.45     14.79 o 
   8   1  25       13.54       27.08      7.08 o 
   0   2  25      550.28      516.37     17.36 o 
   1   2  25      337.41      348.80     16.28 o 
   2   2  25      325.76      337.92     16.31 o 
   3   2  25        1.21        2.82      5.39 o 
   4   2  25      263.79      248.51     13.69 o 
   5   2  25        7.15        2.61      6.56 o 
   6   2  25       47.77       51.71      6.66 o 
   7   2  25       25.56       24.78      5.98 o 
   8   2  25        7.90        6.92      8.15 o 
   1   3  25       12.78       22.01      6.32 o 
   2   3  25      478.58      467.64     18.84 o 
   3   3  25      105.94      103.34      9.62 o 
   4   3  25       39.95       36.11      6.84 o 
   5   3  25       13.75       21.16      5.24 o 
   6   3  25        2.46       -0.71      4.86 o 
   7   3  25       82.73       91.53      8.16 o 
   0   4  25       58.26       80.20      8.81 o 
   1   4  25      255.25      246.40     13.61 o 
   2   4  25        9.39       13.37      4.86 o 
   3   4  25       97.59      101.92      8.90 o 
   4   4  25      162.29      159.44     10.77 o 
   5   4  25       12.72        9.66      5.34 o 
   6   4  25        0.02        4.26      4.98 o 
   7   4  25       27.03       27.87      5.27 o 
   1   5  25      174.22      155.27     11.07 o 
   2   5  25        6.58        4.10      5.97 o 
   3   5  25       22.73       45.68      6.03 o 
   4   5  25       16.20       20.80      4.87 o 
   5   5  25       59.06       56.83      5.99 o 
   6   5  25       46.05       62.49      5.70 o 
   0   6  25        9.15        4.23      5.73 o 
   1   6  25        6.86       19.87      5.08 o 
   2   6  25        0.00       -3.83      4.69 o 
   3   6  25       29.31       29.23      5.22 o 
   4   6  25        2.18        4.48      3.29 o 
   1   7  25      145.56      165.12      8.53 o 
   2   7  25       19.67       28.94      4.06 o 
   0   0  26       15.33        1.92      5.92 o 
   1   0  26      152.72      131.07     10.04 o 
   2   0  26      192.94      180.64     12.54 o 
   3   0  26       23.70       35.43      6.35 o 
   4   0  26       13.35        7.59      4.90 o 
   5   0  26      970.62     1042.59     32.49 o 
   6   0  26        5.31       -0.77      6.79 o 
   7   0  26      702.50      747.86     21.83 o 
   8   0  26        2.13        8.68      7.81 o 
   1   1  26       10.22       18.03      5.39 o 
   2   1  26      147.23      159.24     11.30 o 
   3   1  26       33.45       35.04      6.47 o 
   4   1  26        2.88        0.91      5.99 o 
   5   1  26       12.40       15.50      4.33 o 
   6   1  26       37.37       29.33      6.62 o 
   7   1  26      333.31      377.03     14.78 o 
   8   1  26      172.58      182.48     11.22 o 
   0   2  26       58.33       63.79      8.24 o 
   1   2  26       48.12       36.29      7.57 o 
   2   2  26      172.48      188.56     11.79 o 
   3   2  26        2.07       -3.61      7.11 o 
   4   2  26       14.45       13.67      5.98 o 
   5   2  26        5.22        2.48      5.90 o 
   6   2  26       43.94       55.26      6.45 o 
   7   2  26        7.09        8.35      5.89 o 
   8   2  26       15.57       13.64      7.23 o 
   1   3  26      199.32      181.95     11.61 o 
   2   3  26       62.31       69.36      7.67 o 
   3   3  26        4.28        4.20      5.72 o 
   4   3  26       17.34       14.19      5.04 o 
   5   3  26       83.88       80.98      8.27 o 
   6   3  26       13.14       17.87      3.83 o 
   7   3  26        0.75        1.53      5.80 o 
   0   4  26      927.90      993.55     27.27 o 
   1   4  26       84.30      109.40      9.35 o 
   2   4  26      192.08      196.92     12.38 o 
   3   4  26       31.62       39.52      5.77 o 
   4   4  26        2.10       -4.77      4.77 o 
   5   4  26       20.63       26.13      5.73 o 
   6   4  26        0.22       -1.60      4.05 o 
   1   5  26        7.40        0.00      4.83 o 
   2   5  26       97.09       98.88      8.65 o 
   3   5  26        1.09       -2.75      4.86 o 
   4   5  26       10.25       14.27      4.20 o 
   5   5  26        5.60       -2.56      4.72 o 
   0   6  26        7.37        0.00      4.53 o 
   1   6  26        7.65        6.68      4.42 o 
   2   6  26       13.66       20.83      4.29 o 
   3   6  26        0.35       -4.11      4.65 o 
   4   6  26       34.79       41.82      5.05 o 
   1   1  27       33.42       42.41      7.05 o 
   2   1  27        9.13       19.81      5.24 o 
   3   1  27      308.41      302.88     15.06 o 
   4   1  27      133.32      149.72     11.35 o 
   5   1  27      213.80      201.36     11.64 o 
   6   1  27        5.77        4.99      6.09 o 
   7   1  27      106.87      124.78     10.67 o 
   0   2  27       66.67       52.44      8.04 o 
   1   2  27     1424.96     1382.32     40.06 o 
   2   2  27      211.39      178.52     11.99 o 
   3   2  27      386.49      337.69     16.12 o 
   4   2  27      228.74      219.42     12.60 o 
   5   2  27        0.55       -0.76      4.89 o 
   6   2  27      123.00      159.33     10.10 o 
   7   2  27      118.52      133.44     10.14 o 
   1   3  27      622.94      583.18     20.53 o 
   2   3  27       69.59       58.65      8.67 o 
   3   3  27       94.18       92.87      8.82 o 
   4   3  27        4.84       12.83      4.34 o 
   5   3  27        0.27        3.52      4.17 o 
   6   3  27        0.03       -3.47      5.85 o 
   7   3  27       29.87       32.60      7.35 o 
   0   4  27      232.48      204.17     12.54 o 
   1   4  27        2.74        5.94      6.28 o 
   2   4  27        1.16        9.35      4.64 o 
   3   4  27       44.97       45.78      6.95 o 
   4   4  27       64.41       80.68      7.72 o 
   5   4  27       74.61       78.41      6.72 o 
   6   4  27        4.74        5.10      5.20 o 
   1   5  27       42.00       44.51      6.26 o 
   2   5  27        0.84       -0.67      4.91 o 
   3   5  27        1.31        4.71      3.29 o 
   4   5  27       93.82       98.89      7.70 o 
   5   5  27        0.60       -2.62      3.70 o 
   0   6  27        1.92       -4.04      4.04 o 
   1   6  27       15.09       19.15      4.20 o 
   2   6  27        8.56       12.00      3.93 o 
   3   6  27        2.37        5.71      3.23 o 
   0   0  28      718.69      750.69     24.25 o 
   1   0  28      287.17      283.37     15.04 o 
   2   0  28      172.69      157.61     11.60 o 
   3   0  28        3.30       -4.36      6.82 o 
   4   0  28      333.08      354.59     16.07 o 
   5   0  28       35.03       29.69      5.87 o 
   6   0  28      100.51       84.95     10.15 o 
   7   0  28      175.39      174.18     12.63 o 
   1   1  28        7.79       -7.81      7.81 o 
   2   1  28      356.25      345.01     16.05 o 
   3   1  28       89.59      108.78      9.31 o 
   4   1  28       63.20       60.95      7.72 o 
   5   1  28       21.73       18.50      5.90 o 
   6   1  28        8.88        5.80      7.50 o 
   7   1  28      256.57      254.65     13.32 o 
   0   2  28      741.71      834.41     25.23 o 
   1   2  28        6.86       15.92      4.59 o 
   2   2  28       23.69       21.58      5.88 o 
   3   2  28      151.61      140.67     10.88 o 
   4   2  28       12.70       16.56      4.75 o 
   5   2  28      118.32      120.92      9.29 o 
   6   2  28        0.05       -6.39      6.39 o 
   7   2  28       48.37       55.15      8.44 o 
   1   3  28        0.99       -2.53      6.37 o 
   2   3  28      505.70      532.58     19.82 o 
   3   3  28       45.54       48.99      6.76 o 
   4   3  28       42.40       45.96      6.36 o 
   5   3  28       28.82       35.30      5.51 o 
   6   3  28        2.36        6.58      7.02 o 
   0   4  28      270.92      330.35     14.75 o 
   1   4  28       26.04       23.77      5.42 o 
   2   4  28      218.38      231.15     12.11 o 
   3   4  28       15.97       14.32      4.82 o 
   4   4  28       77.82       84.57      7.54 o 
   5   4  28       42.90       41.80      5.87 o 
   1   5  28      138.26      156.22      9.63 o 
   2   5  28       23.19       28.05      5.04 o 
   3   5  28       38.60       58.65      5.58 o 
   4   5  28        4.48       -4.19      4.34 o 
   0   6  28        6.15        9.05      4.02 o 
   1   6  28        0.11        1.57      3.76 o 
   2   6  28        2.29       -4.36      4.36 o 
   1   1  29      108.98      104.91      9.35 o 
   2   1  29       10.83        0.00      7.26 o 
   3   1  29       32.98       28.68      6.34 o 
   4   1  29        0.16       -6.61      6.61 o 
   5   1  29      213.65      190.52     11.20 o 
   6   1  29       37.76       47.90      8.08 o 
   0   2  29      308.51      325.86     15.03 o 
   1   2  29       22.99       48.03      6.38 o 
   2   2  29      205.20      230.16     12.48 o 
   3   2  29       36.87       42.03      7.12 o 
   4   2  29       31.01       42.88      5.99 o 
   5   2  29        8.16       -0.63      5.96 o 
   6   2  29        1.95       -5.58      8.27 o 
   1   3  29       63.26       52.17      7.66 o 
   2   3  29       77.22       76.63      7.68 o 
   3   3  29       60.17       50.59      7.21 o 
   4   3  29       20.68       17.91      4.74 o 
   5   3  29        0.96        1.13      5.91 o 
   6   3  29        4.20       -5.46      7.55 o 
   0   4  29       43.86       33.77      5.57 o 
   1   4  29      267.28      258.57     12.65 o 
   2   4  29        0.48        1.39      5.73 o 
   3   4  29       10.45       11.12      4.36 o 
   4   4  29       36.46       37.10      5.59 o 
   5   4  29       16.60       19.95      4.89 o 
   1   5  29        4.43        3.51      4.00 o 
   2   5  29       37.69       33.60      5.55 o 
   3   5  29       23.68       32.95      4.27 o 
   0   0  30       29.89       17.64      5.39 o 
   1   0  30      339.93      330.45     15.05 o 
   2   0  30        0.86       -6.00      6.00 o 
   3   0  30      572.83      557.95     19.10 o 
   4   0  30        3.92        2.24      5.65 o 
   5   0  30       22.06       21.28      3.71 o 
   6   0  30       64.34       70.42      8.80 o 
   1   1  30       80.54       90.22      8.55 o 
   2   1  30      121.85      129.00      9.56 o 
   3   1  30       26.95       31.48      5.98 o 
   4   1  30        3.29        2.90      5.23 o 
   5   1  30       60.26       50.91      6.99 o 
   6   1  30        0.51        5.50      6.77 o 
   0   2  30        6.61        6.10      4.26 o 
   1   2  30      266.14      265.51     13.56 o 
   2   2  30        0.51       -3.07      6.06 o 
   3   2  30       31.16       28.25      5.08 o 
   4   2  30       41.44       77.35      6.67 o 
   5   2  30       99.95      110.02      9.00 o 
   6   2  30       11.51        9.67      7.33 o 
   1   3  30       12.26       19.03      4.65 o 
   2   3  30        0.05        2.16      5.15 o 
   3   3  30        0.77        2.68      4.83 o 
   4   3  30      197.02      222.53     10.34 o 
   5   3  30       26.80       21.76      6.09 o 
   0   4  30      107.34      129.37      8.66 o 
   1   4  30      111.09      121.89      8.17 o 
   2   4  30        2.76        8.23      3.82 o 
   3   4  30       48.66       52.62      5.85 o 
   4   4  30        4.97        3.30      4.78 o 
   1   5  30        0.87       -2.88      3.90 o 
   2   5  30       52.61       50.35      5.41 o 
   1   1  31        0.01        2.42      4.63 o 
   2   1  31      112.51      117.85      9.05 o 
   3   1  31        2.05        2.18      5.20 o 
   4   1  31       48.27       53.46      6.15 o 
   5   1  31        0.83        4.24      6.54 o 
   0   2  31        9.39        9.70      4.71 o 
   1   2  31       10.37       14.13      4.89 o 
   2   2  31      115.61      112.72      8.69 o 
   3   2  31        9.73       13.38      4.51 o 
   4   2  31      142.23      140.03      9.18 o 
   5   2  31        0.50       -7.01      7.19 o 
   1   3  31        3.68        0.00      5.09 o 
   2   3  31        0.04        0.64      4.50 o 
   3   3  31       47.44       52.10      5.79 o 
   4   3  31        0.80        0.51      5.42 o 
   0   4  31      227.73      246.61     11.10 o 
   1   4  31       79.92       92.15      7.77 o 
   2   4  31        1.32        6.02      3.66 o 
   3   4  31        3.12       10.02      3.20 o 
   0   0  32      154.26      148.26     10.49 o 
   1   0  32      339.80      316.17     14.34 o 
   2   0  32       37.12       34.36      5.97 o 
   3   0  32       28.47       37.09      5.53 o 
   4   0  32       88.31       92.70      7.53 o 
   5   0  32       34.92       41.72      7.31 o 
   1   1  32        6.97       -2.80      4.64 o 
   2   1  32        3.80       10.27      3.37 o 
   3   1  32        0.15       -3.69      4.99 o 
   4   1  32        4.01        2.24      5.25 o 
   5   1  32        9.85       11.72      6.32 o 
   0   2  32       84.54       74.34      7.99 o 
   1   2  32       34.93       32.10      5.42 o 
   2   2  32       15.14       12.89      4.82 o 
   3   2  32       52.90       47.51      5.36 o 
   4   2  32        7.02       11.28      5.31 o 
   1   3  32        0.01        4.73      3.21 o 
   2   3  32        5.13        3.34      3.68 o 
   3   3  32        3.57        0.00      4.58 o 
   0   4  32       21.30       26.89      4.27 o 
   1   4  32        0.72        2.37      3.45 o 
   2   4  32        8.04        4.95      3.18 o 
   1   1  33       33.72       42.63      5.14 o 
   2   1  33       11.94        2.45      5.34 o 
   3   1  33       34.15       51.98      5.41 o 
   4   1  33       12.83        8.96      5.34 o 
   0   2  33       46.66       45.65      6.37 o 
   1   2  33       75.15       81.38      6.96 o 
   2   2  33        0.48       -4.55      4.55 o 
   3   2  33       39.03       52.36      5.20 o 
   1   3  33       84.68       83.47      6.35 o 
   2   3  33       48.06       46.73      5.31 o 
   0   0  34      197.59      217.23     10.58 o 
   1   0  34       12.65       13.25      4.13 o 
   2   0  34       10.10        8.52      3.48 o 
   3   0  34        1.88        1.89      3.94 o 
   1   1  34       19.17       27.55      4.47 o 
   2   1  34        6.61        1.54      4.64 o 
   3   1  34        2.87       -0.86      5.02 o 
   0   2  34       86.38       73.27      6.70 o 
   1   2  34        9.41        9.19      3.83 o 
   2   2  34       21.81       20.60      4.48 o 
   1   1  35       49.24       45.59      5.31 o 
                                                 
